# Supplementary material for: Bibliometric and visual analysis of gut microbiota research in functional bowel disorders from 2016 to 2025
Source: Front Med (Lausanne). 2026 Jan 28;13:1735121. doi: 10.3389/fmed.2026.1735121 (PMC12891093; doi:10.3389/fmed.2026.1735121)
Supplement: Supplementary file 2 [file Table_2.XLSX]

## Sheet: Sheet1
Supplementary Material 2 Distribution of journals and publication output based on the WoSCC dataset
Sources	Articles
NUTRIENTS	197
NEUROGASTROENTEROLOGY AND MOTILITY	104
FRONTIERS IN MICROBIOLOGY	94
GUT MICROBES	64
INTERNATIONAL JOURNAL OF MOLECULAR SCIENCES	64
MICROORGANISMS	63
WORLD JOURNAL OF GASTROENTEROLOGY	58
SCIENTIFIC REPORTS	56
JOURNAL OF CLINICAL MEDICINE	48
JOURNAL OF NEUROGASTROENTEROLOGY AND MOTILITY	47
FRONTIERS IN NUTRITION	46
GASTROENTEROLOGY	46
PLOS ONE	43
DIGESTIVE DISEASES AND SCIENCES	39
JOURNAL OF GASTROENTEROLOGY AND HEPATOLOGY	39
FRONTIERS IN CELLULAR AND INFECTION MICROBIOLOGY	38
GUT	36
ALIMENTARY PHARMACOLOGY & THERAPEUTICS	35
BENEFICIAL MICROBES	32
MEDICINE	32
FOOD & FUNCTION	31
AMERICAN JOURNAL OF GASTROENTEROLOGY	30
CLINICAL GASTROENTEROLOGY AND HEPATOLOGY	30
EXPERT REVIEW OF GASTROENTEROLOGY & HEPATOLOGY	30
FRONTIERS IN MEDICINE	27
FRONTIERS IN PHARMACOLOGY	27
BMC GASTROENTEROLOGY	26
FRONTIERS IN NEUROSCIENCE	26
JOURNAL OF CLINICAL GASTROENTEROLOGY	26
PROBIOTICS AND ANTIMICROBIAL PROTEINS	24
CLINICAL AND TRANSLATIONAL GASTROENTEROLOGY	23
FOODS	23
AMERICAN JOURNAL OF PHYSIOLOGY-GASTROINTESTINAL AND LIVER PHYSIOLOGY	22
GASTROENTEROLOGY CLINICS OF NORTH AMERICA	22
CURRENT OPINION IN GASTROENTEROLOGY	21
NATURE REVIEWS GASTROENTEROLOGY & HEPATOLOGY	20
SCANDINAVIAN JOURNAL OF GASTROENTEROLOGY	20
UNITED EUROPEAN GASTROENTEROLOGY JOURNAL	20
THERAPEUTIC ADVANCES IN GASTROENTEROLOGY	19
JOURNAL OF PEDIATRIC GASTROENTEROLOGY AND NUTRITION	18
CRITICAL REVIEWS IN FOOD SCIENCE AND NUTRITION	17
JOURNAL OF FUNCTIONAL FOODS	17
BMJ OPEN	16
CLINICAL NUTRITION	15
FRONTIERS IN IMMUNOLOGY	15
DIGESTIVE AND LIVER DISEASE	14
DIGESTIVE DISEASES	14
FRONTIERS IN PSYCHIATRY	14
BIOMEDICINES	13
BMC MICROBIOLOGY	13
EVIDENCE-BASED COMPLEMENTARY AND ALTERNATIVE MEDICINE	13
JOURNAL OF ETHNOPHARMACOLOGY	13
MICROBIOME	13
DIGESTION	12
FOOD BIOSCIENCE	12
FOOD SCIENCE & NUTRITION	12
FRONTIERS IN PEDIATRICS	12
GASTROENTEROLOGY RESEARCH AND PRACTICE	12
BEST PRACTICE & RESEARCH CLINICAL GASTROENTEROLOGY	11
BRAIN BEHAVIOR AND IMMUNITY	11
EUROPEAN JOURNAL OF NUTRITION	11
FRONTIERS IN ENDOCRINOLOGY	11
JOURNAL OF DIGESTIVE DISEASES	11
LIFE-BASEL	11
METABOLITES	11
MOLECULAR NUTRITION & FOOD RESEARCH	11
WORLD JOURNAL OF CLINICAL CASES	11
HELIYON	10
JOURNAL OF GASTROINTESTINAL AND LIVER DISEASES	10
BIOMED RESEARCH INTERNATIONAL	9
BIOMOLECULES	9
GUT AND LIVER	9
INFLAMMATORY BOWEL DISEASES	9
INTERNATIONAL JOURNAL OF ENVIRONMENTAL RESEARCH AND PUBLIC HEALTH	9
JOURNAL OF GASTROENTEROLOGY	9
JOURNAL OF TRANSLATIONAL MEDICINE	9
MEDICINA-LITHUANIA	9
MICROBIAL PATHOGENESIS	9
MOLECULES	9
PHARMACOLOGICAL RESEARCH	9
PROGRESS IN NEURO-PSYCHOPHARMACOLOGY & BIOLOGICAL PSYCHIATRY	9
BIOMEDICINE & PHARMACOTHERAPY	8
CELLS	8
CURRENT OPINION IN PHARMACOLOGY	8
DIAGNOSTICS	8
EUROPEAN JOURNAL OF GASTROENTEROLOGY & HEPATOLOGY	8
FASEB JOURNAL	8
FOOD SCIENCE AND HUMAN WELLNESS	8
JOURNAL OF APPLIED MICROBIOLOGY	8
LANCET GASTROENTEROLOGY & HEPATOLOGY	8
NATURE COMMUNICATIONS	8
NEUROSCIENCE AND BIOBEHAVIORAL REVIEWS	8
NUTRITION	8
NUTRITION REVIEWS	8
PHARMACEUTICALS	8
ADVANCES IN NUTRITION	7
ANAEROBE	7
BMC MEDICINE	7
BRITISH JOURNAL OF NUTRITION	7
CURRENT OPINION IN ENDOCRINOLOGY DIABETES AND OBESITY	7
EBIOMEDICINE	7
EUROPEAN REVIEW FOR MEDICAL AND PHARMACOLOGICAL SCIENCES	7
FOOD RESEARCH INTERNATIONAL	7
FRONTIERS IN NEUROLOGY	7
INTERNATIONAL JOURNAL OF BIOLOGICAL MACROMOLECULES	7
JOURNAL OF AFFECTIVE DISORDERS	7
MICROBIOLOGY SPECTRUM	7
PHYTOMEDICINE	7
ADVANCES IN THERAPY	6
ANTIOXIDANTS	6
CELLULAR AND MOLECULAR GASTROENTEROLOGY AND HEPATOLOGY	6
CNS & NEUROLOGICAL DISORDERS-DRUG TARGETS	6
CURRENT OPINION IN CLINICAL NUTRITION AND METABOLIC CARE	6
CURRENT PHARMACEUTICAL DESIGN	6
FUTURE MICROBIOLOGY	6
GASTROENTEROLOGY NURSING	6
JOURNAL OF NUTRITION	6
JOURNAL OF NUTRITIONAL BIOCHEMISTRY	6
JOURNAL OF TRAVEL MEDICINE	6
LIFE SCIENCES	6
MEDICAL HYPOTHESES	6
MINERVA GASTROENTEROLOGY	6
PATHOGENS	6
PEERJ	6
PLOS NEGLECTED TROPICAL DISEASES	6
REVISTA ESPANOLA DE ENFERMEDADES DIGESTIVAS	6
TRENDS IN FOOD SCIENCE & TECHNOLOGY	6
ACTA GASTRO-ENTEROLOGICA BELGICA	5
AMERICAN JOURNAL OF CLINICAL NUTRITION	5
ANTIBIOTICS-BASEL	5
APPLIED AND ENVIRONMENTAL MICROBIOLOGY	5
APPLIED MICROBIOLOGY AND BIOTECHNOLOGY	5
BIOLOGICAL RESEARCH FOR NURSING	5
CLINICAL MICROBIOLOGY REVIEWS	5
CRITICAL REVIEWS IN MICROBIOLOGY	5
CURRENT PHARMACEUTICAL BIOTECHNOLOGY	5
FERMENTATION-BASEL	5
INTERNATIONAL JOURNAL OF COLORECTAL DISEASE	5
JOURNAL OF AGRICULTURAL AND FOOD CHEMISTRY	5
JOURNAL OF BIOMEDICAL SCIENCE	5
JOURNAL OF HUMAN NUTRITION AND DIETETICS	5
JOURNAL OF MEDICINAL FOOD	5
JOURNAL OF MICROBIOLOGY AND BIOTECHNOLOGY	5
MBIO	5
MINI-REVIEWS IN MEDICINAL CHEMISTRY	5
MOLECULAR MEDICINE REPORTS	5
MSYSTEMS	5
NEUROPHARMACOLOGY	5
NUTRITION IN CLINICAL PRACTICE	5
OXIDATIVE MEDICINE AND CELLULAR LONGEVITY	5
PAIN	5
PROCEEDINGS OF THE NUTRITION SOCIETY	5
PSYCHOSOMATIC MEDICINE	5
SAUDI JOURNAL OF GASTROENTEROLOGY	5
TRIALS	5
TURKISH JOURNAL OF GASTROENTEROLOGY	5
ACS CHEMICAL NEUROSCIENCE	4
AGING-US	4
AMERICAN JOURNAL OF CHINESE MEDICINE	4
BIOLOGY-BASEL	4
CELL HOST & MICROBE	4
CHILDREN-BASEL	4
CHINESE MEDICAL JOURNAL	4
CURRENT MEDICINAL CHEMISTRY	4
CURRENT NEUROPHARMACOLOGY	4
DRUG DESIGN DEVELOPMENT AND THERAPY	4
ECLINICALMEDICINE	4
EUROPEAN JOURNAL OF CLINICAL MICROBIOLOGY & INFECTIOUS DISEASES	4
EUROPEAN JOURNAL OF CLINICAL NUTRITION	4
EXPERIMENTAL AND THERAPEUTIC MEDICINE	4
FRONTIERS IN AGING NEUROSCIENCE	4
FRONTIERS IN BEHAVIORAL NEUROSCIENCE	4
FRONTIERS IN BIOSCIENCE-LANDMARK	4
GASTROENTEROLOGY REPORT	4
INTERNATIONAL IMMUNOPHARMACOLOGY	4
INTERNATIONAL JOURNAL OF GENERAL MEDICINE	4
INTERNATIONAL JOURNAL OF SURGERY	4
ISCIENCE	4
JOURNAL OF BIOLOGICAL REGULATORS AND HOMEOSTATIC AGENTS	4
JOURNAL OF CLINICAL INVESTIGATION	4
JOURNAL OF PERSONALIZED MEDICINE	4
JOURNAL OF PHYSIOLOGY-LONDON	4
JOURNAL OF PSYCHIATRIC RESEARCH	4
JOURNAL OF THE SCIENCE OF FOOD AND AGRICULTURE	4
MINERVA GASTROENTEROLOGICA E DIETOLOGICA	4
MOLECULAR NEUROBIOLOGY	4
NAUNYN-SCHMIEDEBERGS ARCHIVES OF PHARMACOLOGY	4
NEUROSCIENCE	4
NEUROSCIENCE RESEARCH	4
NPJ BIOFILMS AND MICROBIOMES	4
NUTRICION HOSPITALARIA	4
NUTRITIONAL NEUROSCIENCE	4
PARASITOLOGY RESEARCH	4
TRANSLATIONAL PSYCHIATRY	4
ADVANCED DRUG DELIVERY REVIEWS	3
ADVANCED SCIENCE	3
AMERICAN JOURNAL OF THE MEDICAL SCIENCES	3
ANNALS OF NUTRITION AND METABOLISM	3
APPLIED SCIENCES-BASEL	3
ARCHIVES OF MEDICAL RESEARCH	3
BIOLOGY OF SEX DIFFERENCES	3
BIOSCIENCE OF MICROBIOTA FOOD AND HEALTH	3
BMC INFECTIOUS DISEASES	3
BMC PEDIATRICS	3
CARBOHYDRATE POLYMERS	3
CELLULAR AND MOLECULAR BIOLOGY	3
CELLULAR AND MOLECULAR LIFE SCIENCES	3
CHINESE MEDICINE	3
COCHRANE DATABASE OF SYSTEMATIC REVIEWS	3
COMMUNICATIONS BIOLOGY	3
CURRENT ISSUES IN MOLECULAR BIOLOGY	3
ENGINEERING	3
EUROPEAN JOURNAL OF IMMUNOLOGY	3
EUROPEAN JOURNAL OF INTEGRATIVE MEDICINE	3
EUROPEAN JOURNAL OF INTERNAL MEDICINE	3
EUROPEAN JOURNAL OF PEDIATRICS	3
FEBS JOURNAL	3
FOOD & NUTRITION RESEARCH	3
FRONTIERS IN PHYSIOLOGY	3
GENOMICS PROTEOMICS & BIOINFORMATICS	3
GUT PATHOGENS	3
HEALTHCARE	3
HELICOBACTER	3
INFECTION GENETICS AND EVOLUTION	3
INTERNATIONAL JOURNAL OF FOOD SCIENCE AND TECHNOLOGY	3
INTERNATIONAL JOURNAL OF FOOD SCIENCES AND NUTRITION	3
INTERNATIONAL JOURNAL OF NEUROPSYCHOPHARMACOLOGY	3
JOURNAL OF ADVANCED RESEARCH	3
JOURNAL OF DAIRY SCIENCE	3
JOURNAL OF FAMILY PRACTICE	3
JOURNAL OF HEADACHE AND PAIN	3
JOURNAL OF HEALTH POPULATION AND NUTRITION	3
JOURNAL OF INFLAMMATION RESEARCH	3
JOURNAL OF INTEGRATIVE MEDICINE-JIM	3
JOURNAL OF INTERNATIONAL MEDICAL RESEARCH	3
JOURNAL OF NEUROINFLAMMATION	3
JOURNAL OF PEDIATRICS	3
JOURNAL OF THE ACADEMY OF NUTRITION AND DIETETICS	3
JOURNAL OF THE AMERICAN NUTRITION ASSOCIATION	3
JOURNAL OF VETERINARY INTERNAL MEDICINE	3
JOURNAL OF ZHEJIANG UNIVERSITY-SCIENCE B	3
LWT-FOOD SCIENCE AND TECHNOLOGY	3
MICROBIAL CELL FACTORIES	3
MOLECULAR PSYCHIATRY	3
MSPHERE	3
NATURE REVIEWS DISEASE PRIMERS	3
NEUROBIOLOGY OF STRESS	3
NUTRITION JOURNAL	3
OBESITY SURGERY	3
PARASITOLOGY INTERNATIONAL	3
PHYSIOLOGY & BEHAVIOR	3
POSTGRADUATE MEDICAL JOURNAL	3
PSYCHOPHARMACOLOGY	3
SCIENCE TRANSLATIONAL MEDICINE	3
SURGICAL ENDOSCOPY AND OTHER INTERVENTIONAL TECHNIQUES	3
TRAVEL MEDICINE AND INFECTIOUS DISEASE	3
3 BIOTECH	2
ACS CHEMICAL BIOLOGY	2
ACTA MICROBIOLOGICA ET IMMUNOLOGICA HUNGARICA	2
ACTA PAEDIATRICA	2
ACTA POLONIAE PHARMACEUTICA	2
ACTA TROPICA	2
ACUPUNCTURE & ELECTRO-THERAPEUTICS RESEARCH	2
ADVANCES IN CLINICAL AND EXPERIMENTAL MEDICINE	2
AIDS RESEARCH AND HUMAN RETROVIRUSES	2
ALTERNATIVE THERAPIES IN HEALTH AND MEDICINE	2
AMERICAN JOURNAL OF TRANSLATIONAL RESEARCH	2
ANNALS OF CLINICAL AND LABORATORY SCIENCE	2
ANNALS OF TRANSLATIONAL MEDICINE	2
ANNUAL REVIEW OF MEDICINE	2
ARAB JOURNAL OF GASTROENTEROLOGY	2
ARCHIVES OF DISEASE IN CHILDHOOD	2
ARCHIVES OF PHARMACAL RESEARCH	2
BEHAVIOURAL BRAIN RESEARCH	2
BIOCHIMICA ET BIOPHYSICA ACTA-GENERAL SUBJECTS	2
BIOESSAYS	2
BIOLOGICAL PSYCHIATRY	2
BIOSCIENCE TRENDS	2
BMC COMPLEMENTARY MEDICINE AND THERAPIES	2
BMC MUSCULOSKELETAL DISORDERS	2
BMC PSYCHIATRY	2
BMJ PAEDIATRICS OPEN	2
BRAIN SCIENCES	2
BRITISH JOURNAL OF HOSPITAL MEDICINE	2
BRITISH JOURNAL OF PHARMACOLOGY	2
CANADIAN JOURNAL OF INFECTIOUS DISEASES & MEDICAL MICROBIOLOGY	2
CANADIAN JOURNAL OF PSYCHIATRY-REVUE CANADIENNE DE PSYCHIATRIE	2
CELL	2
CELL METABOLISM	2
CELLULAR AND MOLECULAR NEUROBIOLOGY	2
CHEMOSENSORS	2
CHINESE JOURNAL OF INTEGRATIVE MEDICINE	2
CHINESE JOURNAL OF NATURAL MEDICINES	2
CLEVELAND CLINIC JOURNAL OF MEDICINE	2
CLINICA CHIMICA ACTA	2
CLINICAL AND EXPERIMENTAL MEDICINE	2
CLINICAL AND EXPERIMENTAL RHEUMATOLOGY	2
CLINICAL MEDICINE	2
CLINICAL MICROBIOLOGY AND INFECTION	2
COMPLEMENTARY THERAPIES IN CLINICAL PRACTICE	2
COMPREHENSIVE REVIEWS IN FOOD SCIENCE AND FOOD SAFETY	2
COMPUTATIONAL AND STRUCTURAL BIOTECHNOLOGY JOURNAL	2
CRITICAL REVIEWS IN CLINICAL LABORATORY SCIENCES	2
CURRENT DRUG METABOLISM	2
CURRENT DRUG TARGETS	2
CURRENT MEDICAL RESEARCH AND OPINION	2
CURRENT MICROBIOLOGY	2
CURRENT MOLECULAR PHARMACOLOGY	2
CURRENT OPINION IN FOOD SCIENCE	2
CURRENT PAIN AND HEADACHE REPORTS	2
CURRENT RESEARCH IN FOOD SCIENCE	2
DRUGS	2
ECOTOXICOLOGY AND ENVIRONMENTAL SAFETY	2
ELIFE	2
ENDOCRINE METABOLIC & IMMUNE DISORDERS-DRUG TARGETS	2
EUROPEAN FOOD RESEARCH AND TECHNOLOGY	2
EUROPEAN JOURNAL OF CLINICAL INVESTIGATION	2
EUROPEAN JOURNAL OF MEDICAL RESEARCH	2
EUROPEAN JOURNAL OF NEUROLOGY	2
EUROPEAN JOURNAL OF NEUROSCIENCE	2
EXPERIMENTAL GERONTOLOGY	2
EXPERIMENTAL PHYSIOLOGY	2
EXPERT OPINION ON DRUG SAFETY	2
EXPERT REVIEW OF CLINICAL IMMUNOLOGY	2
EXPERT REVIEW OF CLINICAL PHARMACOLOGY	2
FEMS MICROBIOLOGY LETTERS	2
FEMS MICROBIOLOGY REVIEWS	2
FOOD CONTROL	2
FOOD REVIEWS INTERNATIONAL	2
FOOD SCIENCE AND BIOTECHNOLOGY	2
FRONTIERS IN CELL AND DEVELOPMENTAL BIOLOGY	2
FRONTIERS IN INTEGRATIVE NEUROSCIENCE	2
FRONTIERS IN PUBLIC HEALTH	2
GASTROENTEROLOGIA Y HEPATOLOGIA	2
GENES	2
GUT MICROBIOME AND BEHAVIOR	2
INDIAN JOURNAL OF MICROBIOLOGY	2
INFECTION AND IMMUNITY	2
INFLAMMOPHARMACOLOGY	2
INNOVATIVE FOOD SCIENCE & EMERGING TECHNOLOGIES	2
INTERNAL AND EMERGENCY MEDICINE	2
INTERNAL MEDICINE JOURNAL	2
INTERNATIONAL JOURNAL FOR PARASITOLOGY	2
INTERNATIONAL JOURNAL OF CLINICAL AND EXPERIMENTAL MEDICINE	2
INTERNATIONAL JOURNAL OF FOOD MICROBIOLOGY	2
INTERNATIONAL JOURNAL OF MEDICAL MICROBIOLOGY	2
INTERNATIONAL JOURNAL OF MEDICAL SCIENCES	2
INTERNATIONAL JOURNAL OF PHARMACEUTICS	2
ISME JOURNAL	2
JAAPA-JOURNAL OF THE AMERICAN ACADEMY OF PHYSICIAN ASSISTANTS	2
JCR-JOURNAL OF CLINICAL RHEUMATOLOGY	2
JOURNAL OF ALTERNATIVE AND COMPLEMENTARY MEDICINE	2
JOURNAL OF ANIMAL SCIENCE	2
JOURNAL OF BIOLOGICAL CHEMISTRY	2
JOURNAL OF CELLULAR PHYSIOLOGY	2
JOURNAL OF CLINICAL BIOCHEMISTRY AND NUTRITION	2
JOURNAL OF FOOD SCIENCE	2
JOURNAL OF FOOD SCIENCE AND TECHNOLOGY-MYSORE	2
JOURNAL OF GINSENG RESEARCH	2
JOURNAL OF HOSPITAL INFECTION	2
JOURNAL OF IMMUNOLOGY	2
JOURNAL OF MEDICAL MICROBIOLOGY	2
JOURNAL OF MOLECULAR MEDICINE-JMM	2
JOURNAL OF MULTIDISCIPLINARY HEALTHCARE	2
JOURNAL OF NEUROENDOCRINOLOGY	2
JOURNAL OF NEUROSCIENCE RESEARCH	2
JOURNAL OF NEUROVIROLOGY	2
JOURNAL OF NUTRITION HEALTH & AGING	2
JOURNAL OF PAIN	2
JOURNAL OF PHARMACY AND PHARMACEUTICAL SCIENCES	2
JOURNAL OF THE FORMOSAN MEDICAL ASSOCIATION	2
JOURNAL OF THE INTERNATIONAL SOCIETY OF SPORTS NUTRITION	2
JOURNAL OF TRADITIONAL CHINESE MEDICINE	2
KAOHSIUNG JOURNAL OF MEDICAL SCIENCES	2
KOREAN JOURNAL OF PAIN	2
MEDICAL CLINICS OF NORTH AMERICA	2
METABOLIC BRAIN DISEASE	2
METABOLOMICS	2
MICROBIAL ECOLOGY	2
MICROBIOLOGICAL RESEARCH	2
MOLECULAR GENETICS & GENOMIC MEDICINE	2
MOLECULAR PAIN	2
MUCOSAL IMMUNOLOGY	2
NATURE	2
NATURE MICROBIOLOGY	2
NEUROBIOLOGY OF DISEASE	2
NEUROCHEMICAL RESEARCH	2
NEUROIMAGE	2
NEUROPSYCHIATRIC DISEASE AND TREATMENT	2
NEUROPSYCHOBIOLOGY	2
NEUROSCIENCE LETTERS	2
NEUROTHERAPEUTICS	2
NEUROUROLOGY AND URODYNAMICS	2
NPJ PARKINSONS DISEASE	2
NUTRITION & METABOLISM	2
NUTRITION AND THE MICROBIOME	2
NUTRITION BULLETIN	2
NUTRITION RESEARCH	2
OBESITY REVIEWS	2
OPEN FORUM INFECTIOUS DISEASES	2
PANMINERVA MEDICA	2
PARASITES & VECTORS	2
PARKINSONISM & RELATED DISORDERS	2
PATHOLOGY RESEARCH AND PRACTICE	2
PEDIATRIC RESEARCH	2
PHARMACOLOGICAL REPORTS	2
PHARMACOLOGICAL REVIEWS	2
PHARMACOLOGY & THERAPEUTICS	2
PHARMACOLOGY BIOCHEMISTRY AND BEHAVIOR	2
PLOS PATHOGENS	2
POLISH ARCHIVES OF INTERNAL MEDICINE-POLSKIE ARCHIWUM MEDYCYNY WEWNETRZNEJ	2
POSTEPY HIGIENY I MEDYCYNY DOSWIADCZALNEJ	2
POSTGRADUATE MEDICINE	2
PRIMARY CARE	2
PSYCHONEUROENDOCRINOLOGY	2
ROMANIAN BIOTECHNOLOGICAL LETTERS	2
RSC ADVANCES	2
SCIENCE CHINA-LIFE SCIENCES	2
SIGNAL TRANSDUCTION AND TARGETED THERAPY	2
SUPPORTIVE CARE IN CANCER	2
TERAPEVTICHESKII ARKHIV	2
TOXINS	2
TRANSLATIONAL RESEARCH	2
TURKISH JOURNAL OF MEDICAL SCIENCES	2
WORLD JOURNAL OF PEDIATRICS	2
YALE JOURNAL OF BIOLOGY AND MEDICINE	2
AAPS PHARMSCITECH	1
ACS APPLIED MATERIALS & INTERFACES	1
ACS INFECTIOUS DISEASES	1
ACS NANO	1
ACS OMEGA	1
ACS SYNTHETIC BIOLOGY	1
ACTA BIOCHIMICA ET BIOPHYSICA SINICA	1
ACTA CLINICA BELGICA	1
ACTA CLINICA CROATICA	1
ACTA MEDICA MEDITERRANEA	1
ACTA NEUROBIOLOGIAE EXPERIMENTALIS	1
ACTA PARASITOLOGICA	1
ACTA PHARMACOLOGICA SINICA	1
ACTA PHYSIOLOGICA	1
ACTAS ESPANOLAS DE PSIQUIATRIA	1
ADVANCED MATERIALS	1
ADVANCES IN HYDROGEN SULFIDE BIOLOGY	1
ADVANCES IN MEDICAL SCIENCES	1
AGEING RESEARCH REVIEWS	1
AGING AND AGING-RELATED DISEASES: MECHANISMS AND INTERVENTIONS	1
AGING AND DISEASE	1
AGRO FOOD INDUSTRY HI-TECH	1
AIDS	1
AKTUELLE RHEUMATOLOGIE	1
ALLERGY	1
AMB EXPRESS	1
AMERICAN FAMILY PHYSICIAN	1
AMERICAN JOURNAL OF NURSING	1
AMERICAN JOURNAL OF PHYSIOLOGY-HEART AND CIRCULATORY PHYSIOLOGY	1
AMERICAN JOURNAL OF PREVENTIVE MEDICINE	1
AMERICAN JOURNAL OF PUBLIC HEALTH	1
AMERICAN SURGEON	1
ANALES DE PEDIATRIA	1
ANALYTICAL AND BIOANALYTICAL CHEMISTRY	1
ANALYTICAL AND QUANTITATIVE CYTOPATHOLOGY AND HISTOPATHOLOGY	1
ANALYTICAL BIOCHEMISTRY	1
ANALYTICAL CHEMISTRY	1
ANALYTICAL METHODS	1
ANATOMICAL RECORD-ADVANCES IN INTEGRATIVE ANATOMY AND EVOLUTIONARY BIOLOGY	1
ANIMAL NUTRITION	1
ANIMALS	1
ANNALS OF AGRICULTURAL AND ENVIRONMENTAL MEDICINE	1
ANNALS OF APPLIED STATISTICS	1
ANNALS OF GENERAL PSYCHIATRY	1
ANNALS OF INTERNAL MEDICINE	1
ANNALS OF MICROBIOLOGY	1
ANNALS OF PALLIATIVE MEDICINE	1
ANNALS OF THE NEW YORK ACADEMY OF SCIENCES	1
ANNUAL REVIEW OF CLINICAL PSYCHOLOGY, VOL 15	1
ANNUAL REVIEW OF FOOD SCIENCE AND TECHNOLOGY, VOL 9	1
ANNUAL REVIEW OF MEDICINE, VOL 70	1
ANNUAL REVIEW OF MICROBIOLOGY	1
ANNUAL REVIEW OF NUTRITION	1
ANNUAL REVIEW OF NUTRITION, VOL 38	1
ANNUAL REVIEW OF PHARMACOLOGY AND TOXICOLOGY, VOL 60	1
ANNUAL REVIEW OF PHYSIOLOGY, VOL 81	1
ANTONIE VAN LEEUWENHOEK INTERNATIONAL JOURNAL OF GENERAL AND MOLECULAR MICROBIOLOGY	1
ANXIETY	1
ANXIETY DISORDERS: RETHINKING AND UNDERSTANDING RECENT DISCOVERIES	1
ANZ JOURNAL OF SURGERY	1
APMIS	1
APPLIED HEALTH ECONOMICS AND HEALTH POLICY	1
APPLIED PHYSIOLOGY NUTRITION AND METABOLISM	1
AQUACULTURE	1
ARCHIV DER PHARMAZIE	1
ARCHIVES OF GERONTOLOGY AND GERIATRICS	1
ARCHIVES OF WOMENS MENTAL HEALTH	1
ARCHIVOS ARGENTINOS DE PEDIATRIA	1
ARTHRITIS RESEARCH & THERAPY	1
ARTIFICIAL CELLS NANOMEDICINE AND BIOTECHNOLOGY	1
ASIA PACIFIC JOURNAL OF CLINICAL NUTRITION	1
AUSTRALASIAN JOURNAL OF DERMATOLOGY	1
AUSTRALIAN AND NEW ZEALAND JOURNAL OF PSYCHIATRY	1
AUSTRALIAN FAMILY PHYSICIAN	1
AUTISM RESEARCH	1
BEHAVIORAL AND BRAIN SCIENCES	1
BEHAVIOURAL NEUROLOGY	1
BEHAVIOURAL PHARMACOLOGY	1
BIOCHEMICAL AND BIOPHYSICAL RESEARCH COMMUNICATIONS	1
BIOCHEMICAL ENGINEERING JOURNAL	1
BIOCHEMICAL SOCIETY TRANSACTIONS	1
BIOCHIMICA ET BIOPHYSICA ACTA-MOLECULAR BASIS OF DISEASE	1
BIOCHIMIE	1
BIOENGINEERED	1
BIOMEDICAL JOURNAL	1
BIOMEDICAL PAPERS-OLOMOUC	1
BIOMEDICAL RESEARCH-TOKYO	1
BIOMOLECULES & THERAPEUTICS	1
BIOTECHNOLOGY ADVANCES	1
BIOTECHNOLOGY AND BIOENGINEERING	1
BIOTECHNOLOGY AND GENETIC ENGINEERING REVIEWS, VOL 33, ISSUE 2	1
BMC COMPLEMENTARY AND ALTERNATIVE MEDICINE	1
BMC ENDOCRINE DISORDERS	1
BMC GENOMICS	1
BMC MEDICAL IMAGING	1
BMC MEDICAL INFORMATICS AND DECISION MAKING	1
BMC ORAL HEALTH	1
BMC PREGNANCY AND CHILDBIRTH	1
BMC PUBLIC HEALTH	1
BMC WOMENS HEALTH	1
BMJ OPEN DIABETES RESEARCH & CARE	1
BRAIN AND BEHAVIOR	1
BRAIN RESEARCH	1
BRAIN RESEARCH BULLETIN	1
BRAZILIAN JOURNAL OF MICROBIOLOGY	1
BRITISH JOURNAL OF ANAESTHESIA	1
BRITISH JOURNAL OF DERMATOLOGY	1
BRITISH MEDICAL BULLETIN	1
BULLETIN OF EXPERIMENTAL BIOLOGY AND MEDICINE	1
CANADIAN JOURNAL OF MICROBIOLOGY	1
CANADIAN JOURNAL OF PHYSIOLOGY AND PHARMACOLOGY	1
CANNABIS AND CANNABINOID RESEARCH	1
CARDIOVASCULAR RESEARCH	1
CELL BIOCHEMISTRY AND FUNCTION	1
CELL COMMUNICATION AND SIGNALING	1
CELL CYCLE	1
CELL PROLIFERATION	1
CELL REPORTS	1
CELL REPORTS MEDICINE	1
CELL SYSTEMS	1
CELLULAR MICROBIOLOGY	1
CENTRAL EUROPEAN JOURNAL OF IMMUNOLOGY	1
CEREAL RESEARCH COMMUNICATIONS	1
CEREBRAL CORTEX	1
CHEMICAL BIOLOGY & DRUG DESIGN	1
CHEMICAL ENGINEERING JOURNAL	1
CHEMICAL REVIEWS	1
CHILD AND ADOLESCENT PSYCHIATRY AND MENTAL HEALTH	1
CHRONOBIOLOGY INTERNATIONAL	1
CLINICAL AND EXPERIMENTAL IMMUNOLOGY	1
CLINICAL EPIDEMIOLOGY	1
CLINICAL INFECTIOUS DISEASES	1
CLINICAL JOURNAL OF ONCOLOGY NURSING	1
CLINICAL LABORATORY	1
CLINICAL ORAL INVESTIGATIONS	1
CLINICAL PSYCHOPHARMACOLOGY AND NEUROSCIENCE	1
CLINICAL RHEUMATOLOGY	1
CLINICAL THERAPEUTICS	1
CLINICS	1
CLINICS AND RESEARCH IN HEPATOLOGY AND GASTROENTEROLOGY	1
CLINICS IN SPORTS MEDICINE	1
CNS DRUGS	1
CNS NEUROSCIENCE & THERAPEUTICS	1
COLD SPRING HARBOR PERSPECTIVES IN MEDICINE	1
COMBINATORIAL CHEMISTRY & HIGH THROUGHPUT SCREENING	1
COMPLEMENTARY THERAPIES IN MEDICINE	1
COMPUTERS IN BIOLOGY AND MEDICINE	1
CRITICAL REVIEWS IN BIOTECHNOLOGY	1
CRITICAL REVIEWS IN TOXICOLOGY	1
CRYSTALS	1
CTS-CLINICAL AND TRANSLATIONAL SCIENCE	1
CURRENT ALZHEIMER RESEARCH	1
CURRENT HEMATOLOGIC MALIGNANCY REPORTS	1
CURRENT HYPERTENSION REPORTS	1
CURRENT INFECTIOUS DISEASE REPORTS	1
CURRENT OPINION IN INFECTIOUS DISEASES	1
CURRENT OPINION IN MICROBIOLOGY	1
CURRENT OPINION IN OBSTETRICS & GYNECOLOGY	1
CURRENT OPINION IN PEDIATRICS	1
CURRENT OPINION IN PSYCHIATRY	1
CURRENT OPINION IN RHEUMATOLOGY	1
CURRENT OPINION IN SUPPORTIVE AND PALLIATIVE CARE	1
CURRENT PSYCHIATRY REPORTS	1
CURRENT TOPICS IN MEDICINAL CHEMISTRY	1
CYTOKINE	1
DEPRESSION AND ANXIETY	1
DERMATOLOGY AND THERAPY	1
DEVELOPMENT	1
DEVELOPMENTAL PSYCHOBIOLOGY	1
DIABETES & METABOLISM	1
DIAGNOSTIC MICROBIOLOGY AND INFECTIOUS DISEASE	1
DIGITAL HEALTH	1
DISEASE MARKERS	1
DISEASE MODELS & MECHANISMS	1
DRUG METABOLISM AND PHARMACOKINETICS	1
DRUGS OF TODAY	1
EASTERN MEDITERRANEAN HEALTH JOURNAL	1
EATING AND WEIGHT DISORDERS-STUDIES ON ANOREXIA BULIMIA AND OBESITY	1
ENDOCRINE PRACTICE	1
ENDOCRINOLOGIA DIABETES Y NUTRICION	1
ENTROPY	1
ENVIRONMENTAL MICROBIOLOGY	1
ENVIRONMENTAL SCIENCE AND POLLUTION RESEARCH	1
ENVIRONMENTAL TOXICOLOGY AND PHARMACOLOGY	1
EQUINE VETERINARY JOURNAL	1
EUROPEAN JOURNAL OF PAIN	1
EUROPEAN JOURNAL OF PHARMACEUTICAL SCIENCES	1
EUROPEAN JOURNAL OF PHARMACOLOGY	1
EUROPEAN NEUROPSYCHOPHARMACOLOGY	1
EUROPEAN UROLOGY	1
EXPERIMENTAL BIOLOGY AND MEDICINE	1
EXPERT OPINION ON BIOLOGICAL THERAPY	1
EXPERT OPINION ON DRUG DISCOVERY	1
EXPERT OPINION ON DRUG METABOLISM & TOXICOLOGY	1
EXPERT OPINION ON INVESTIGATIONAL DRUGS	1
EXPERT OPINION ON PHARMACOTHERAPY	1
EXPERT OPINION ON THERAPEUTIC TARGETS	1
EXPERT REVIEW OF MOLECULAR DIAGNOSTICS	1
FARMACIA	1
FEMS MICROBIOLOGY ECOLOGY	1
FISH & SHELLFISH IMMUNOLOGY	1
FISH PHYSIOLOGY AND BIOCHEMISTRY	1
FOOD AND CHEMICAL TOXICOLOGY	1
FOOD HYDROCOLLOIDS	1
FOOD MICROBIOLOGY	1
FOOD QUALITY AND SAFETY	1
FOOD SCIENCE AND TECHNOLOGY	1
FOOD SCIENCE OF ANIMAL RESOURCES	1
FOODBORNE PATHOGENS AND DISEASE	1
FRESENIUS ENVIRONMENTAL BULLETIN	1
FRONTIERS IN CELLULAR NEUROSCIENCE	1
FRONTIERS IN GENETICS	1
FRONTIERS IN MOLECULAR BIOSCIENCES	1
FRONTIERS IN NEUROENDOCRINOLOGY	1
FRONTIERS IN ONCOLOGY	1
GENOME MEDICINE	1
GIARDIA AND GIARDIASIS, PT B	1
GUT MICROBIOTA AND PATHOGENESIS OF ORGAN INJURY	1
HEADACHE	1
HELLENIC JOURNAL OF NUCLEAR MEDICINE	1
HEPATOLOGY COMMUNICATIONS	1
HOLISTIC NURSING PRACTICE	1
HORMONES-INTERNATIONAL JOURNAL OF ENDOCRINOLOGY AND METABOLISM	1
HUMAN GENOMICS	1
HUMAN REPRODUCTION UPDATE	1
IEEE-ACM TRANSACTIONS ON COMPUTATIONAL BIOLOGY AND BIOINFORMATICS	1
IMETA	1
IMMUNE NETWORK	1
IMMUNITY INFLAMMATION AND DISEASE	1
IMMUNOLOGIC RESEARCH	1
IMMUNOLOGICAL REVIEWS	1
IMMUNOLOGY	1
INDIAN JOURNAL OF PHARMACEUTICAL EDUCATION AND RESEARCH	1
INDIAN PEDIATRICS	1
INFECTIOUS DISEASES AND THERAPY	1
INFLAMMATION	1
INFLAMMATION RESEARCH	1
INTERDISCIPLINARY SCIENCES-COMPUTATIONAL LIFE SCIENCES	1
INTERNATIONAL ARCHIVES OF ALLERGY AND IMMUNOLOGY	1
INTERNATIONAL DAIRY JOURNAL	1
INTERNATIONAL JOURNAL FOR VITAMIN AND NUTRITION RESEARCH	1
INTERNATIONAL JOURNAL OF BIOLOGICAL SCIENCES	1
INTERNATIONAL JOURNAL OF CHRONIC OBSTRUCTIVE PULMONARY DISEASE	1
INTERNATIONAL JOURNAL OF CLINICAL AND EXPERIMENTAL PATHOLOGY	1
INTERNATIONAL JOURNAL OF CLINICAL PRACTICE	1
INTERNATIONAL JOURNAL OF DAIRY TECHNOLOGY	1
INTERNATIONAL JOURNAL OF EATING DISORDERS	1
INTERNATIONAL JOURNAL OF FOOD PROPERTIES	1
INTERNATIONAL JOURNAL OF GYNECOLOGY & OBSTETRICS	1
INTERNATIONAL JOURNAL OF MOLECULAR MEDICINE	1
INTERNATIONAL JOURNAL OF OBESITY	1
INTERNATIONAL JOURNAL OF ONCOLOGY	1
INTERNATIONAL JOURNAL OF RADIATION RESEARCH	1
INTERNATIONAL JOURNAL OF WOMENS HEALTH	1
INTERNATIONAL NEUROUROLOGY JOURNAL	1
INTERNATIONAL REVIEWS OF IMMUNOLOGY	1
INTERNATIONAL UROLOGY AND NEPHROLOGY	1
IRANIAN JOURNAL OF PARASITOLOGY	1
IRANIAN JOURNAL OF PEDIATRICS	1
IRANIAN JOURNAL OF PHARMACEUTICAL RESEARCH	1
IRANIAN RED CRESCENT MEDICAL JOURNAL	1
ITALIAN JOURNAL OF PEDIATRICS	1
IUBMB LIFE	1
JAMA NETWORK OPEN	1
JAMA PSYCHIATRY	1
JAMA-JOURNAL OF THE AMERICAN MEDICAL ASSOCIATION	1
JCI INSIGHT	1
JORNAL DE PEDIATRIA	1
JOURNAL OF ALLERGY AND CLINICAL IMMUNOLOGY	1
JOURNAL OF APPLIED PHYSIOLOGY	1
JOURNAL OF BACTERIOLOGY	1
JOURNAL OF BIOCHEMICAL AND MOLECULAR TOXICOLOGY	1
JOURNAL OF BIOMOLECULAR STRUCTURE & DYNAMICS	1
JOURNAL OF BREATH RESEARCH	1
JOURNAL OF CANCER	1
JOURNAL OF CELLULAR AND MOLECULAR MEDICINE	1
JOURNAL OF CHILD AND ADOLESCENT PSYCHOPHARMACOLOGY	1
JOURNAL OF CHILD PSYCHOLOGY AND PSYCHIATRY	1
JOURNAL OF CHROMATOGRAPHY B-ANALYTICAL TECHNOLOGIES IN THE BIOMEDICAL AND LIFE SCIENCES	1
JOURNAL OF CLINICAL PERIODONTOLOGY	1
JOURNAL OF CLINICAL PHARMACOLOGY	1
JOURNAL OF CONTROLLED RELEASE	1
JOURNAL OF DENTAL RESEARCH	1
JOURNAL OF DIABETES INVESTIGATION	1
JOURNAL OF DRUG TARGETING	1
JOURNAL OF FOOD AND DRUG ANALYSIS	1
JOURNAL OF FOOD PROCESSING AND PRESERVATION	1
JOURNAL OF FOOD PROTECTION	1
JOURNAL OF FOOD SAFETY	1
JOURNAL OF FUNGI	1
JOURNAL OF HEALTHCARE ENGINEERING	1
JOURNAL OF IMMUNOLOGY RESEARCH	1
JOURNAL OF INFECTION	1
JOURNAL OF INTEGRATIVE AND COMPLEMENTARY MEDICINE	1
JOURNAL OF INTERNAL MEDICINE	1
JOURNAL OF INVESTIGATIVE MEDICINE	1
JOURNAL OF KOREAN MEDICAL SCIENCE	1
JOURNAL OF LEUKOCYTE BIOLOGY	1
JOURNAL OF MEDICAL INTERNET RESEARCH	1
JOURNAL OF MEDICAL VIROLOGY	1
JOURNAL OF MICROBIOLOGY	1
JOURNAL OF MOLECULAR DIAGNOSTICS	1
JOURNAL OF MOVEMENT DISORDERS	1
JOURNAL OF NANOBIOTECHNOLOGY	1
JOURNAL OF NEURAL TRANSMISSION	1
JOURNAL OF NEUROCHEMISTRY	1
JOURNAL OF NEUROSCIENCE	1
JOURNAL OF OCEANOLOGY AND LIMNOLOGY	1
JOURNAL OF ORAL & FACIAL PAIN AND HEADACHE	1
JOURNAL OF PAEDIATRICS AND CHILD HEALTH	1
JOURNAL OF PHARMACEUTICAL AND BIOMEDICAL ANALYSIS	1
JOURNAL OF PHARMACY AND PHARMACOLOGY	1
JOURNAL OF PHYSIOLOGY AND PHARMACOLOGY	1
JOURNAL OF POSTGRADUATE MEDICINE	1
JOURNAL OF PROTEOMICS	1
JOURNAL OF PSYCHOSOMATIC RESEARCH	1
JOURNAL OF RENAL NUTRITION	1
JOURNAL OF THE AMERICAN ASSOCIATION OF NURSE PRACTITIONERS	1
JOURNAL OF THE AMERICAN COLLEGE OF NUTRITION	1
JOURNAL OF THE HELLENIC VETERINARY MEDICAL SOCIETY	1
JOURNAL OF THE PAKISTAN MEDICAL ASSOCIATION	1
JOURNAL OF THE ROYAL SOCIETY OF NEW ZEALAND	1
JOURNAL OF THE TEXTILE INSTITUTE	1
JOURNAL OF THROMBOSIS AND HAEMOSTASIS	1
JOURNAL OF VETERINARY SCIENCE	1
JOURNAL OF WOMENS HEALTH	1
JUNDISHAPUR JOURNAL OF MICROBIOLOGY	1
KOREAN JOURNAL FOR FOOD SCIENCE OF ANIMAL RESOURCES	1
KOREAN JOURNAL OF PHYSIOLOGY & PHARMACOLOGY	1
LABORATORY INVESTIGATION	1
LANCET	1
LANCET CHILD & ADOLESCENT HEALTH	1
LANCET MICROBE	1
LATIN AMERICAN JOURNAL OF PHARMACY	1
MAGNETIC RESONANCE IMAGING	1
MAJOR DEPRESSIVE DISORDER: RETHINKING AND UNDERSTANDING RECENT DISCOVERIES	1
MATERIALS TODAY BIO	1
MATERIALS TODAY CHEMISTRY	1
MAYO CLINIC PROCEEDINGS	1
MEDIATORS OF INFLAMMATION	1
MEDICAL PRINCIPLES AND PRACTICE	1
MEDICINAL RESEARCH REVIEWS	1
MEMORIAS DO INSTITUTO OSWALDO CRUZ	1
MICROBES AND INFECTION	1
MICROBIAL BIOTECHNOLOGY	1
MICROBIAL ENDOCRINOLOGY: INTERKINGDOM SIGNALING IN INFECTIOUS DISEASE AND HEALTH, 2ND EDITION	1
MICROBIAL PHYSIOLOGY	1
MICROBIOLOGY	1
MICROBIOLOGY AND IMMUNOLOGY	1
MICROBIOLOGY AND MOLECULAR BIOLOGY REVIEWS	1
MICROBIOLOGYOPEN	1
MICROBIOTA OF THE HUMAN BODY: IMPLICATIONS IN HEALTH AND DISEASE	1
MILITARY MEDICAL RESEARCH	1
MILITARY MEDICINE	1
MINERVA PEDIATRICA	1
MINERVA PEDIATRICS	1
MODERN RHEUMATOLOGY	1
MOLECULAR AND CELLULAR BIOCHEMISTRY	1
MOLECULAR BIOLOGY REPORTS	1
MOLECULAR IMMUNOLOGY	1
MOLECULAR MEDICINE	1
MOVEMENT DISORDERS	1
MOVEMENT DISORDERS CLINICAL PRACTICE	1
MYCOPATHOLOGIA	1
NANOTECHNOLOGY	1
NATURE MEDICINE	1
NATURE METABOLISM	1
NATURE REVIEWS CHEMISTRY	1
NATURE REVIEWS IMMUNOLOGY	1
NEURAL REGENERATION RESEARCH	1
NEUROCHEMISTRY INTERNATIONAL	1
NEUROENDOCRINOLOGY LETTERS	1
NEUROIMAGE-CLINICAL	1
NEUROLOGICAL RESEARCH	1
NEUROPHYSIOLOGY	1
NEUROPSYCHOPHARMACOLOGY	1
NEUROSCIENCE BULLETIN	1
NEUROTOXICOLOGY	1
NEW MICROBIOLOGICA	1
NUTRITION & DIETETICS	1
NUTRITION METABOLISM AND CARDIOVASCULAR DISEASES	1
NUTRITION RESEARCH AND PRACTICE	1
OBESITY RESEARCH & CLINICAL PRACTICE	1
OCULAR SURFACE	1
ONCOTARGET	1
OPEN LIFE SCIENCES	1
ORGANIC & BIOMOLECULAR CHEMISTRY	1
PAEDIATRICS AND INTERNATIONAL CHILD HEALTH	1
PAIN RESEARCH & MANAGEMENT	1
PAKISTAN JOURNAL OF PHARMACEUTICAL SCIENCES	1
PAKISTAN JOURNAL OF ZOOLOGY	1
PANCREAS	1
PANCREATOLOGY	1
PARASITOLOGY	1
PARKINSONS DISEASE	1
PATHOGENS AND DISEASE	1
PEDIATRIC ANNALS	1
PEDIATRIC CLINICS OF NORTH AMERICA	1
PEDIATRIC NEPHROLOGY	1
PEDIATRICS	1
PHARMACEUTICAL BIOLOGY	1
PHILOSOPHICAL TRANSACTIONS OF THE ROYAL SOCIETY B-BIOLOGICAL SCIENCES	1
PHYSIOLOGICAL REVIEWS	1
PHYTOCHEMISTRY REVIEWS	1
PLANTS-BASEL	1
POLYMERS	1
PRESSE MEDICALE	1
PROBIOTICS AND CHILD GASTROINTESTINAL HEALTH: ADVANCES IN MICROBIOLOGY, INFECTIOUS DISEASES AND PUBLIC HEALTH, VOL 10	1
PROCEEDINGS OF THE NATIONAL ACADEMY OF SCIENCES OF THE UNITED STATES OF AMERICA	1
PROCESSES	1
PROGRESS IN BIOCHEMISTRY AND BIOPHYSICS	1
PROTEIN & CELL	1
PROTEIN EXPRESSION AND PURIFICATION	1
PSYCHIATRIA DANUBINA	1
PSYCHIATRY RESEARCH	1
PSYCHOLOGICAL MEDICINE	1
PSYCHOTHERAPY AND PSYCHOSOMATICS	1
QUALITY ASSURANCE AND SAFETY OF CROPS & FOODS	1
RESEARCH IN NURSING & HEALTH	1
REVIEWS IN MEDICAL VIROLOGY	1
REVIEWS IN THE NEUROSCIENCES	1
REVISTA INTERNACIONAL DE MEDICINA Y CIENCIAS DE LA ACTIVIDAD FISICA Y DEL DEPORTE	1
REVUE DE MEDECINE INTERNE	1
REVUE NEUROLOGIQUE	1
RHEUMATIC DISEASE CLINICS OF NORTH AMERICA	1
SAUDI JOURNAL OF BIOLOGICAL SCIENCES	1
SCANDINAVIAN JOURNAL OF CLINICAL & LABORATORY INVESTIGATION	1
SCANDINAVIAN JOURNAL OF IMMUNOLOGY	1
SCHIZOPHRENIA RESEARCH	1
SCIENCE OF THE TOTAL ENVIRONMENT	1
SCIENCEASIA	1
SEIZURE-EUROPEAN JOURNAL OF EPILEPSY	1
SEMINARS IN IMMUNOPATHOLOGY	1
SEMINARS IN LIVER DISEASE	1
SEMINARS IN NEUROLOGY	1
SLEEP AND BIOLOGICAL RHYTHMS	1
SLEEP AND BREATHING	1
SOUTH AFRICAN JOURNAL OF ANIMAL SCIENCE	1
SOUTHERN MEDICAL JOURNAL	1
SPORTS MEDICINE	1
SPRINGERPLUS	1
STEM CELL REVIEWS AND REPORTS	1
TIERAERZTLICHE PRAXIS AUSGABE KLEINTIERE HEIMTIERE	1
TOPICS IN CLINICAL NUTRITION	1
TOXICOLOGY AND APPLIED PHARMACOLOGY	1
TRANSLATIONAL PEDIATRICS	1
TRENDS IN NEUROSCIENCES	1
TRENDS IN PARASITOLOGY	1
TROPICAL DOCTOR	1
TURKISH JOURNAL OF BIOLOGY	1
TURKISH JOURNAL OF PEDIATRICS	1
ULTRASOUND IN MEDICINE AND BIOLOGY	1
VACCINE	1
VIRUSES-BASEL	1
VISUAL COMPUTER	1
WORLD JOURNAL OF GASTROINTESTINAL SURGERY	1
WORLD JOURNAL OF MICROBIOLOGY & BIOTECHNOLOGY	1
YAKUGAKU ZASSHI-JOURNAL OF THE PHARMACEUTICAL SOCIETY OF JAPAN	1
YONSEI MEDICAL JOURNAL	1
ZEITSCHRIFT FUR GASTROENTEROLOGIE	1
