# Supplementary material for: Bibliometric and visual analysis of gut microbiota research in functional bowel disorders from 2016 to 2025
Source: Front Med (Lausanne). 2026 Jan 28;13:1735121. doi: 10.3389/fmed.2026.1735121 (PMC12891093; doi:10.3389/fmed.2026.1735121)
Supplement: Supplementary file 3 [file Table_3.XLSX]

## Sheet: Sheet1
Supplementary Material 3 Distribution of journals and publication output based on the Scopus dataset
Sources	Articles
NUTRIENTS	122
NEUROGASTROENTEROLOGY AND MOTILITY	72
GUT MICROBES	61
WORLD JOURNAL OF GASTROENTEROLOGY	57
FRONTIERS IN MICROBIOLOGY	53
MICROORGANISMS	44
GASTROENTEROLOGY	43
INTERNATIONAL JOURNAL OF MOLECULAR SCIENCES	41
DIGESTIVE DISEASES AND SCIENCES	37
AMERICAN JOURNAL OF GASTROENTEROLOGY	36
JOURNAL OF CLINICAL MEDICINE	36
JOURNAL OF GASTROENTEROLOGY AND HEPATOLOGY (AUSTRALIA)	33
SCIENTIFIC REPORTS	31
FRONTIERS IN CELLULAR AND INFECTION MICROBIOLOGY	30
GUT	29
JOURNAL OF NEUROGASTROENTEROLOGY AND MOTILITY	29
ALIMENTARY PHARMACOLOGY AND THERAPEUTICS	26
CLINICAL GASTROENTEROLOGY AND HEPATOLOGY	24
BMC GASTROENTEROLOGY	23
EXPERT REVIEW OF GASTROENTEROLOGY AND HEPATOLOGY	23
FRONTIERS IN PHARMACOLOGY	22
PLOS ONE	22
MEDICINE (UNITED STATES)	21
FRONTIERS IN MEDICINE	19
GASTROENTEROLOGY CLINICS OF NORTH AMERICA	19
JOURNAL OF CLINICAL GASTROENTEROLOGY	19
CURRENT OPINION IN GASTROENTEROLOGY	18
DIGESTIVE DISEASES	18
FRONTIERS IN NUTRITION	18
NATURE REVIEWS GASTROENTEROLOGY AND HEPATOLOGY	17
SCANDINAVIAN JOURNAL OF GASTROENTEROLOGY	16
BENEFICIAL MICROBES	15
CURRENT GASTROENTEROLOGY REPORTS	14
DIGESTIVE AND LIVER DISEASE	14
AMERICAN JOURNAL OF PHYSIOLOGY - GASTROINTESTINAL AND LIVER PHYSIOLOGY	13
BMC MICROBIOLOGY	12
CLINICAL AND TRANSLATIONAL GASTROENTEROLOGY	12
FOOD AND FUNCTION	12
INDIAN JOURNAL OF GASTROENTEROLOGY	12
THERAPEUTIC ADVANCES IN GASTROENTEROLOGY	12
UNITED EUROPEAN GASTROENTEROLOGY JOURNAL	12
BMJ OPEN	11
DIGESTION	11
FOODS	11
FRONTIERS IN NEUROSCIENCE	11
CURRENT OPINION IN PHARMACOLOGY	10
EUROPEAN JOURNAL OF NUTRITION	10
FRONTIERS IN PEDIATRICS	10
GASTROENTEROLOGY RESEARCH AND PRACTICE	10
JOURNAL OF ETHNOPHARMACOLOGY	10
JGH OPEN	9
JOURNAL OF GASTROINTESTINAL AND LIVER DISEASES	9
THE LANCET GASTROENTEROLOGY AND HEPATOLOGY	9
BEST PRACTICE AND RESEARCH: CLINICAL GASTROENTEROLOGY	8
CLINICAL AND EXPERIMENTAL GASTROENTEROLOGY	8
CURRENT OPINION IN CLINICAL NUTRITION AND METABOLIC CARE	8
FOOD SCIENCE AND NUTRITION	8
INFLAMMATORY BOWEL DISEASES	8
JOURNAL OF DIGESTIVE DISEASES	8
JOURNAL OF GASTROENTEROLOGY	8
MICROBIOME	8
MOLECULAR NUTRITION AND FOOD RESEARCH	8
NATURE	8
PHYTOMEDICINE	8
PRZEGLAD GASTROENTEROLOGICZNY	8
ANNALS OF GASTROENTEROLOGY	7
ARQUIVOS DE GASTROENTEROLOGIA	7
BIOMEDICINES	7
CLINICAL NUTRITION	7
FOOD BIOSCIENCE	7
GASTROENTEROLOGY AND HEPATOLOGY	7
HELIYON	7
METABOLITES	7
MINERVA GASTROENTEROLOGICA E DIETOLOGICA	7
PROBIOTICS AND ANTIMICROBIAL PROTEINS	7
REVISTA ESPANOLA DE ENFERMEDADES DIGESTIVAS	7
ACTA GASTRO-ENTEROLOGICA BELGICA	6
ADVANCES IN THERAPY	6
ANAEROBE	6
BIOMOLECULES	6
BRITISH JOURNAL OF NUTRITION	6
CELLS	6
CURRENT PHARMACEUTICAL DESIGN	6
EBIOMEDICINE	6
EVIDENCE-BASED COMPLEMENTARY AND ALTERNATIVE MEDICINE	6
FASEB JOURNAL	6
FRONTIERS IN IMMUNOLOGY	6
FRONTIERS IN PHYSIOLOGY	6
FUTURE MICROBIOLOGY	6
GASTROENTEROLOGY NURSING	6
GUT AND LIVER	6
INTERNATIONAL JOURNAL OF BIOLOGICAL MACROMOLECULES	6
INTERNATIONAL JOURNAL OF ENVIRONMENTAL RESEARCH AND PUBLIC HEALTH	6
JOURNAL OF PEDIATRIC GASTROENTEROLOGY AND NUTRITION	6
MEDICAL CLINICS OF NORTH AMERICA	6
MEDICAL HYPOTHESES	6
MEDICINA (LITHUANIA)	6
MICROBIAL PATHOGENESIS	6
MINERVA GASTROENTEROLOGY	6
NATURE COMMUNICATIONS	6
NUTRITION	6
PHARMACEUTICALS	6
PHARMACOLOGICAL RESEARCH	6
PRACTICAL GASTROENTEROLOGY	6
BIOLOGICAL RESEARCH FOR NURSING	5
BIOMED RESEARCH INTERNATIONAL	5
BIOMEDICINE AND PHARMACOTHERAPY	5
CELL HOST AND MICROBE	5
COCHRANE DATABASE OF SYSTEMATIC REVIEWS	5
CURRENT OPINION IN ENDOCRINOLOGY, DIABETES AND OBESITY	5
DIAGNOSTICS	5
EUROPEAN JOURNAL OF GASTROENTEROLOGY AND HEPATOLOGY	5
FERMENTATION	5
FRONTIERS IN PSYCHIATRY	5
GASTROINTESTINAL NURSING	5
HANDBOOK OF EXPERIMENTAL PHARMACOLOGY	5
JOURNAL OF AFFECTIVE DISORDERS	5
JOURNAL OF APPLIED MICROBIOLOGY	5
JOURNAL OF CLINICAL INVESTIGATION	5
JOURNAL OF NUTRITION	5
MICROBIOLOGY SPECTRUM	5
MINI-REVIEWS IN MEDICINAL CHEMISTRY	5
MOLECULES	5
NUTRITION IN CLINICAL PRACTICE	5
PEERJ	5
REVISTA DE GASTROENTEROLOGIA DE MEXICO	5
ADVANCES IN NUTRITION	4
AMERICAN FAMILY PHYSICIAN	4
CELLULAR AND MOLECULAR GASTROENTEROLOGY AND HEPATOLOGY	4
CLINICAL NUTRITION ESPEN	4
CRITICAL REVIEWS IN MICROBIOLOGY	4
CURRENT ISSUES IN MOLECULAR BIOLOGY	4
CURRENT MEDICINAL CHEMISTRY	4
EUROPEAN JOURNAL OF CLINICAL MICROBIOLOGY AND INFECTIOUS DISEASES	4
EUROPEAN REVIEW FOR MEDICAL AND PHARMACOLOGICAL SCIENCES	4
FOOD RESEARCH INTERNATIONAL	4
FRONTIERS IN ENDOCRINOLOGY	4
FRONTIERS IN NEUROLOGY	4
FRONTLINE GASTROENTEROLOGY	4
GASTROENTEROLOGY INSIGHTS	4
GASTROINTESTINAL DISORDERS	4
JOURNAL OF AGRICULTURAL AND FOOD CHEMISTRY	4
JOURNAL OF BIOMEDICAL SCIENCE	4
JOURNAL OF FUNCTIONAL FOODS	4
JOURNAL OF PEDIATRICS	4
JOURNAL OF TRANSLATIONAL MEDICINE	4
JOURNAL OF TRAVEL MEDICINE	4
LIFE SCIENCES	4
MOLECULAR MEDICINE REPORTS	4
NPJ BIOFILMS AND MICROBIOMES	4
PATHOGENS	4
RUSSIAN JOURNAL OF GASTROENTEROLOGY, HEPATOLOGY, COLOPROCTOLOGY	4
WORLD JOURNAL OF CLINICAL CASES	4
ADVANCED SCIENCE	3
AMERICAN JOURNAL OF CHINESE MEDICINE	3
AMERICAN JOURNAL OF CLINICAL NUTRITION	3
AMERICAN JOURNAL OF LIFESTYLE MEDICINE	3
ANNUAL REVIEW OF MEDICINE	3
APPLIED MICROBIOLOGY AND BIOTECHNOLOGY	3
APPLIED SCIENCES (SWITZERLAND)	3
BIOLOGY	3
BMC MEDICINE	3
BMC PEDIATRICS	3
BMJ OPEN GASTROENTEROLOGY	3
CELL	3
CELLULAR AND MOLECULAR BIOLOGY	3
CHILDREN	3
CHINESE MEDICAL JOURNAL	3
CLINICAL AND EXPERIMENTAL MEDICINE	3
CRITICAL REVIEWS IN FOOD SCIENCE AND NUTRITION	3
CURRENT DEVELOPMENTS IN NUTRITION	3
CURRENT OPINION IN INFECTIOUS DISEASES	3
ECLINICALMEDICINE	3
EUROPEAN JOURNAL OF PEDIATRICS	3
EXPERT OPINION ON PHARMACOTHERAPY	3
F1000RESEARCH	3
FOOD AND NUTRITION RESEARCH	3
FOOD REVIEWS INTERNATIONAL	3
FOOD SCIENCE AND HUMAN WELLNESS	3
FUNCTIONAL FOODS IN HEALTH AND DISEASE	3
GASTROENTEROLOGY REPORT	3
GAZZETTA MEDICA ITALIANA ARCHIVIO PER LE SCIENZE MEDICHE	3
INDIAN PEDIATRICS	3
INTEGRATIVE MEDICINE	3
INTERNATIONAL JOURNAL OF COLORECTAL DISEASE	3
INTERNATIONAL JOURNAL OF TRYPTOPHAN RESEARCH	3
JMIR RESEARCH PROTOCOLS	3
JOURNAL OF ASSOCIATION OF PHYSICIANS OF INDIA	3
JOURNAL OF HEADACHE AND PAIN	3
JOURNAL OF HUMAN NUTRITION AND DIETETICS	3
JOURNAL OF MEDICAL MICROBIOLOGY	3
JOURNAL OF MICROBIOLOGY AND BIOTECHNOLOGY	3
LIFE	3
MAYO CLINIC PROCEEDINGS	3
MBIO	3
MEDICINE (UNITED KINGDOM)	3
MICROBIAL CELL FACTORIES	3
MICROBIOLOGY RESEARCH	3
MICROBIOLOGY RESOURCE ANNOUNCEMENTS	3
NATURAL PRODUCTS JOURNAL	3
NATURE REVIEWS DISEASE PRIMERS	3
NEUROSCIENCE RESEARCH	3
PHARMACOLOGICAL RESEARCH - MODERN CHINESE MEDICINE	3
POSTEPY HIGIENY I MEDYCYNY DOSWIADCZALNEJ	3
PRIMARY CARE - CLINICS IN OFFICE PRACTICE	3
PROGRESS IN NEURO-PSYCHOPHARMACOLOGY AND BIOLOGICAL PSYCHIATRY	3
RESEARCH JOURNAL OF PHARMACY AND TECHNOLOGY	3
SCIENCE TRANSLATIONAL MEDICINE	3
SOUTH AFRICAN GASTROENTEROLOGY REVIEW	3
TRENDS IN FOOD SCIENCE AND TECHNOLOGY	3
TRIALS	3
TURKISH JOURNAL OF GASTROENTEROLOGY	3
ACTA BIOMEDICA	2
ACTA GASTROENTEROLOGICA LATINOAMERICANA	2
ACTA MICROBIOLOGICA ET IMMUNOLOGICA HUNGARICA	2
ACTA PAEDIATRICA, INTERNATIONAL JOURNAL OF PAEDIATRICS	2
ACTA POLONIAE PHARMACEUTICA - DRUG RESEARCH	2
ACUPUNCTURE AND HERBAL MEDICINE	2
ADVANCED DRUG DELIVERY REVIEWS	2
ADVANCES IN INTEGRATIVE MEDICINE	2
AMERICAN JOURNAL OF THE MEDICAL SCIENCES	2
ANIMAL MODELS AND EXPERIMENTAL MEDICINE	2
ANNALES MEDICO-PSYCHOLOGIQUES	2
ANNALS OF CLINICAL AND LABORATORY SCIENCE	2
ANNALS OF THE NEW YORK ACADEMY OF SCIENCES	2
APPLIED MICROBIOLOGY (SWITZERLAND)	2
ARCHIVES OF DISEASE IN CHILDHOOD	2
BIOACTIVE COMPOUNDS IN HEALTH AND DISEASE	2
BIOENGINEERED	2
BMC INFECTIOUS DISEASES	2
BRAIN, BEHAVIOR, AND IMMUNITY	2
BRITISH JOURNAL OF HOSPITAL MEDICINE (LONDON, ENGLAND : 2005)	2
BRITISH JOURNAL OF PHARMACOLOGY	2
CANNABIS AND CANNABINOID RESEARCH	2
CESKA A SLOVENSKA FARMACIE	2
CHEMOSENSORS	2
CHINESE MEDICINE (UNITED KINGDOM)	2
CLEVELAND CLINIC JOURNAL OF MEDICINE	2
CLINICAL ENDOSCOPY	2
CLINICAL MEDICINE, JOURNAL OF THE ROYAL COLLEGE OF PHYSICIANS OF LONDON	2
CLINICAL MICROBIOLOGY REVIEWS	2
CLUJUL MEDICAL	2
CNS AND NEUROLOGICAL DISORDERS - DRUG TARGETS	2
COMMUNICATIONS BIOLOGY	2
COMPLEMENTARY THERAPIES IN MEDICINE	2
COMPUTATIONAL AND STRUCTURAL BIOTECHNOLOGY JOURNAL	2
CURRENT NEUROPHARMACOLOGY	2
CURRENT NUTRITION AND FOOD SCIENCE	2
CURRENT OPINION IN PEDIATRICS	2
CURRENT PEDIATRIC REVIEWS	2
DISEASE MARKERS	2
DRUGS AND THERAPY PERSPECTIVES	2
EUROPEAN JOURNAL OF CLINICAL INVESTIGATION	2
EUROPEAN JOURNAL OF IMMUNOLOGY	2
EUROPEAN JOURNAL OF INTERNAL MEDICINE	2
EUROPEAN JOURNAL OF MEDICAL RESEARCH	2
EUROPEAN JOURNAL OF NEUROLOGY	2
EUROPEAN JOURNAL OF PHARMACOLOGY	2
EXPERT OPINION ON DRUG SAFETY	2
FAMILY MEDICINE AND PRIMARY CARE REVIEW	2
FRONTIERS IN BIOSCIENCE - LANDMARK	2
FRONTIERS IN GENETICS	2
GASTROENTEROLOGIA Y HEPATOLOGIA	2
GASTROENTEROLOGY AND HEPATOLOGY FROM BED TO BENCH	2
GE PORTUGUESE JOURNAL OF GASTROENTEROLOGY	2
GUT PATHOGENS	2
HEALTH SCIENCE REPORTS	2
HEALTHCARE (SWITZERLAND)	2
HOLISTIC NURSING PRACTICE	2
INDIAN JOURNAL OF PUBLIC HEALTH RESEARCH AND DEVELOPMENT	2
INFECTION AND IMMUNITY	2
INFLAMMATORY INTESTINAL DISEASES	2
INNOVATIVE FOOD SCIENCE AND EMERGING TECHNOLOGIES	2
INTERNATIONAL JOURNAL OF FOOD SCIENCE AND TECHNOLOGY	2
INTERNATIONAL JOURNAL OF FOOD SCIENCES AND NUTRITION	2
INTERNATIONAL JOURNAL OF NUTROLOGY	2
INTERNATIONAL JOURNAL OF SURGERY	2
INTESTINAL RESEARCH	2
IRANIAN JOURNAL OF MICROBIOLOGY	2
ISCIENCE	2
JAMA	2
JOURNAL OF AUTISM AND DEVELOPMENTAL DISORDERS	2
JOURNAL OF BIOLOGICAL CHEMISTRY	2
JOURNAL OF BIOLOGICAL REGULATORS AND HOMEOSTATIC AGENTS	2
JOURNAL OF CLINICAL BIOCHEMISTRY AND NUTRITION	2
JOURNAL OF DAIRY SCIENCE	2
JOURNAL OF FAMILY PRACTICE	2
JOURNAL OF INFECTION	2
JOURNAL OF INTERNATIONAL MEDICAL RESEARCH	2
JOURNAL OF INVESTIGATIVE MEDICINE	2
JOURNAL OF MEDICINAL FOOD	2
JOURNAL OF MEDICINE AND LIFE	2
JOURNAL OF MULTIDISCIPLINARY HEALTHCARE	2
JOURNAL OF NUTRITIONAL BIOCHEMISTRY	2
JOURNAL OF NUTRITIONAL SCIENCE	2
JOURNAL OF PERSONALIZED MEDICINE	2
JOURNAL OF PHARMACY AND PHARMACEUTICAL SCIENCES	2
JOURNAL OF PHARMACY AND PHARMACOLOGY	2
JOURNAL OF THE AMERICAN ACADEMY OF PHYSICIAN ASSISTANTS	2
JOURNAL OF ZHEJIANG UNIVERSITY: SCIENCE B	2
KOREAN JOURNAL OF PAIN	2
MEDICAL LETTER ON DRUGS AND THERAPEUTICS	2
MEDICINE IN MICROECOLOGY	2
MICROBIOME RESEARCH REPORTS	2
MOLECULAR BIOLOGY REPORTS	2
MSYSTEMS	2
MUCOSAL IMMUNOLOGY	2
NATURE MICROBIOLOGY	2
NEUROBIOLOGY OF DISEASE	2
NEUROBIOLOGY OF STRESS	2
NEUROPSYCHIATRIC DISEASE AND TREATMENT	2
NEW ENGLAND JOURNAL OF MEDICINE	2
NUTRICION HOSPITALARIA	2
NUTRITION JOURNAL	2
NUTRITION RESEARCH	2
OBESITY SURGERY	2
OPEN FORUM INFECTIOUS DISEASES	2
OXIDATIVE MEDICINE AND CELLULAR LONGEVITY	2
PAIN	2
PARASITE EPIDEMIOLOGY AND CONTROL	2
PARASITOLOGY RESEARCH	2
PEDIATRIC ANNALS	2
PHARMACOLOGY AND THERAPEUTICS	2
PHYSIOLOGICAL REPORTS	2
POLISH ARCHIVES OF INTERNAL MEDICINE	2
POSTGRADUATE MEDICINE	2
PROGRESS IN MICROBES AND MOLECULAR BIOLOGY	2
PSYCHOSOMATIC MEDICINE	2
SA PHARMACEUTICAL JOURNAL	2
SAUDI JOURNAL OF GASTROENTEROLOGY	2
SOUTH AFRICAN FAMILY PRACTICE	2
TRANSLATIONAL GASTROENTEROLOGY AND HEPATOLOGY	2
TURKISH JOURNAL OF MEDICAL SCIENCES	2
WORLD CHINESE JOURNAL OF DIGESTOLOGY	2
WORLD JOURNAL OF CLINICAL PEDIATRICS	2
WORLD JOURNAL OF HEPATOLOGY	2
AAPS PHARMSCITECH	1
ACCESS MICROBIOLOGY	1
ACS APPLIED MATERIALS AND INTERFACES	1
ACS CHEMICAL BIOLOGY	1
ACS CHEMICAL NEUROSCIENCE	1
ACS INFECTIOUS DISEASES	1
ACS OMEGA	1
ACS SYNTHETIC BIOLOGY	1
ACTA DERMATOVENEROLOGICA ALPINA, PANNONICA ET ADRIATICA	1
ACTA MEDICA MEDITERRANEA	1
ACTA PARASITOLOGICA	1
ACTA PHARMACOLOGICA SINICA	1
ACTA TROPICA	1
ACTUALITES PHARMACEUTIQUES	1
ACUPUNCTURE AND ELECTRO-THERAPEUTICS RESEARCH	1
ADMET AND DMPK	1
ADVANCES IN CLINICAL AND EXPERIMENTAL MEDICINE	1
ADVANCES IN MEDICAL SCIENCES	1
ADVANCES IN PUBLIC HEALTH	1
AGING	1
AIDS RESEARCH AND HUMAN RETROVIRUSES	1
AIMS MICROBIOLOGY	1
AJOG GLOBAL REPORTS	1
AKTUELLE RHEUMATOLOGIE	1
ALLELOPATHY JOURNAL	1
ALTERNATIVE THERAPIES IN HEALTH AND MEDICINE	1
AMB EXPRESS	1
AMERICAN JOURNAL OF PREVENTIVE MEDICINE	1
ANALES DE PEDIATRIA	1
ANALYTICAL AND QUANTITATIVE CYTOPATHOLOGY AND HISTOPATHOLOGY	1
ANALYTICAL BIOCHEMISTRY	1
ANALYTICAL CHEMISTRY	1
ANESTHESIOLOGY AND PAIN MEDICINE	1
ANIMALS	1
ANNALES DE BIOLOGIE CLINIQUE	1
ANNALS OF AGRICULTURAL AND ENVIRONMENTAL MEDICINE	1
ANNALS OF APPLIED STATISTICS	1
ANNALS OF INTERNAL MEDICINE	1
ANNALS OF NUTRITION AND METABOLISM	1
ANNALS OF PALLIATIVE MEDICINE	1
ANNALS OF PARASITOLOGY	1
ANNUAL REVIEW OF MICROBIOLOGY	1
ANNUAL REVIEW OF NUTRITION	1
ANTIBIOTICS	1
ANTIBODIES	1
ANTIMICROBIAL AGENTS AND CHEMOTHERAPY	1
ANTIOXIDANTS	1
APMIS	1
APPLIED FOOD RESEARCH	1
ARAB JOURNAL OF GASTROENTEROLOGY	1
ARCHIV DER PHARMAZIE	1
ARCHIVES OF PHARMACAL RESEARCH	1
ARCHIVES OF WOMEN'S MENTAL HEALTH	1
ARCHIVIO ITALIANO DI UROLOGIA E ANDROLOGIA	1
ARCHIVOS ARGENTINOS DE PEDIATRIA	1
ARTHRITIS RESEARCH AND THERAPY	1
ASIA PACIFIC JOURNAL OF CLINICAL NUTRITION	1
ASIAN PACIFIC JOURNAL OF TROPICAL BIOMEDICINE	1
ASM SCIENCE JOURNAL	1
AUSTRALIAN FAMILY PHYSICIAN	1
AUSTRALIAN PRESCRIBER	1
BALNEO AND PRM RESEARCH JOURNAL	1
BEHAVIORAL SCIENCES	1
BIOCHEMICAL AND CELLULAR ARCHIVES	1
BIOCHEMICAL SOCIETY TRANSACTIONS	1
BIOCHIMICA ET BIOPHYSICA ACTA - BIOMEMBRANES	1
BIOCHIMICA ET BIOPHYSICA ACTA - GENERAL SUBJECTS	1
BIOCHIMICA ET BIOPHYSICA ACTA - MOLECULAR BASIS OF DISEASE	1
BIOCHIMICA ET BIOPHYSICA ACTA - MOLECULAR CELL RESEARCH	1
BIOLOGICS: TARGETS AND THERAPY	1
BIOLOGY OF SEX DIFFERENCES	1
BIOMEDICAL AND PHARMACOLOGY JOURNAL	1
BIOMEDICAL JOURNAL	1
BIOMEDICAL PAPERS	1
BIOMEDICAL REPORTS	1
BIOMEDICAL REVIEWS	1
BIOMEDICINE (INDIA)	1
BIOMOLECULES AND THERAPEUTICS	1
BIONATURA	1
BIOPSYCHOSOCIAL MEDICINE	1
BIOSCIENCE OF MICROBIOTA, FOOD AND HEALTH	1
BIOSCIENCE TRENDS	1
BIOTECHNOLOGY AND BIOENGINEERING	1
BMC COMPLEMENTARY AND ALTERNATIVE MEDICINE	1
BMC COMPLEMENTARY MEDICINE AND THERAPIES	1
BMC GENOMICS	1
BMC MEDICAL IMAGING	1
BMC MEDICAL INFORMATICS AND DECISION MAKING	1
BMC MUSCULOSKELETAL DISORDERS	1
BMC NUTRITION	1
BMC OBESITY	1
BMC PSYCHIATRY	1
BMJ NUTRITION, PREVENTION AND HEALTH	1
BMJ OPEN DIABETES RESEARCH AND CARE	1
BMJ PAEDIATRICS OPEN	1
BRAIN SCIENCES	1
BRAZILIAN JOURNAL OF MICROBIOLOGY	1
BRITISH JOURNAL OF CLINICAL PHARMACOLOGY	1
BRITISH JOURNAL OF DERMATOLOGY	1
BRITISH JOURNAL OF NURSING	1
BRITISH MEDICAL BULLETIN	1
BULLETIN OF EXPERIMENTAL BIOLOGY AND MEDICINE	1
BULLETIN OF PHARMACEUTICAL SCIENCES. ASSIUT	1
CANADIAN JOURNAL OF INFECTIOUS DISEASES AND MEDICAL MICROBIOLOGY	1
CANADIAN JOURNAL OF MICROBIOLOGY	1
CANADIAN JOURNAL OF PSYCHIATRY	1
CANCER MEDICINE	1
CASPIAN JOURNAL OF INTERNAL MEDICINE	1
CELL BIOCHEMISTRY AND FUNCTION	1
CELL CYCLE	1
CELL INSIGHT	1
CELL METABOLISM	1
CELL PROLIFERATION	1
CELL REPORTS	1
CELL REPORTS MEDICINE	1
CELLULAR AND MOLECULAR LIFE SCIENCES	1
CENTRAL EUROPEAN JOURNAL OF IMMUNOLOGY	1
CHEMICAL BIOLOGY AND DRUG DESIGN	1
CHEMICAL ENGINEERING JOURNAL	1
CHINESE JOURNAL OF INTEGRATIVE MEDICINE	1
CHINESE JOURNAL OF NATURAL MEDICINES	1
CIN - COMPUTERS INFORMATICS NURSING	1
CIRUGIA Y CIRUJANOS	1
CLINICA CHIMICA ACTA	1
CLINICAL AND EXPERIMENTAL ALLERGY	1
CLINICAL AND EXPERIMENTAL PEDIATRICS	1
CLINICAL EPIDEMIOLOGY	1
CLINICAL MEDICINE INSIGHTS: GASTROENTEROLOGY	1
CLINICAL ORAL INVESTIGATIONS	1
CLINICAL PHARMACOLOGY IN DRUG DEVELOPMENT	1
CLINICAL PSYCHOPHARMACOLOGY AND NEUROSCIENCE	1
CLINICS AND RESEARCH IN HEPATOLOGY AND GASTROENTEROLOGY	1
CLINICS IN SPORTS MEDICINE	1
CNS NEUROSCIENCE AND THERAPEUTICS	1
COLD SPRING HARBOR PERSPECTIVES IN MEDICINE	1
COMBINATORIAL CHEMISTRY AND HIGH THROUGHPUT SCREENING	1
COMPLEMENTARY THERAPIES IN CLINICAL PRACTICE	1
CRITICAL REVIEWS IN TOXICOLOGY	1
CURRENT CLINICAL MICROBIOLOGY REPORTS	1
CURRENT CLINICAL PHARMACOLOGY	1
CURRENT DRUG METABOLISM	1
CURRENT DRUG TARGETS	1
CURRENT INFECTIOUS DISEASE REPORTS	1
CURRENT MEDICAL RESEARCH AND OPINION	1
CURRENT MICROBIOLOGY	1
CURRENT MOLECULAR PHARMACOLOGY	1
CURRENT OPINION IN OBSTETRICS AND GYNECOLOGY	1
CURRENT OPINION IN PHYSIOLOGY	1
CURRENT OPINION IN PSYCHIATRY	1
CURRENT OPINION IN RHEUMATOLOGY	1
CURRENT PATHOBIOLOGY REPORTS	1
CURRENT PHARMACEUTICAL BIOTECHNOLOGY	1
CURRENT PROTEIN AND PEPTIDE SCIENCE	1
CURRENT PSYCHIATRY RESEARCH AND REVIEWS	1
CURRENT RHEUMATOLOGY REVIEWS	1
CURRENT SLEEP MEDICINE REPORTS	1
CURRENT THERAPEUTIC RESEARCH - CLINICAL AND EXPERIMENTAL	1
CURRENT TOPICS IN MEDICINAL CHEMISTRY	1
CURRENT TRADITIONAL MEDICINE	1
CURRENT TREATMENT OPTIONS IN PEDIATRICS	1
CURRENT TROPICAL MEDICINE REPORTS	1
DAIRY	1
DEFENCE LIFE SCIENCE JOURNAL	1
DERMATOLOGY	1
DERMATOLOGY AND THERAPY	1
DIAGNOSTIC MICROBIOLOGY AND INFECTIOUS DISEASE	1
DIGITAL HEALTH	1
DMM DISEASE MODELS AND MECHANISMS	1
DRUG DESIGN, DEVELOPMENT AND THERAPY	1
DRUG METABOLISM AND PHARMACOKINETICS	1
DRUGS	1
DRUGS OF TODAY	1
EAST ASIAN ARCHIVES OF PSYCHIATRY	1
ECOTOXICOLOGY AND ENVIRONMENTAL SAFETY	1
EFOOD	1
EGYPTIAN JOURNAL OF CHEMISTRY	1
EGYPTIAN LIVER JOURNAL	1
ELIFE	1
ENDOCRINE PRACTICE	1
ENDOCRINE, METABOLIC AND IMMUNE DISORDERS - DRUG TARGETS	1
ENDOCRINOLOGIA, DIABETES Y NUTRICION	1
ENDOKRYNOLOGIA	1
ENGINEERING	1
ENTROPY	1
ENVIRONMENTAL MICROBIOLOGY	1
ENVIRONMENTAL SCIENCE AND POLLUTION RESEARCH	1
ENVIRONMENTAL TOXICOLOGY AND PHARMACOLOGY	1
EUROPEAN FOOD RESEARCH AND TECHNOLOGY	1
EUROPEAN JOURNAL OF INTEGRATIVE MEDICINE	1
EUROPEAN JOURNAL OF PHARMACEUTICAL SCIENCES	1
EUROPEAN SURGICAL RESEARCH	1
EVIDENCE-BASED PRACTICE	1
EXCLI JOURNAL	1
EXPERIENTIA SUPPLEMENTUM (2012)	1
EXPERIMENTAL AND THERAPEUTIC MEDICINE	1
EXPERIMENTAL GERONTOLOGY	1
EXPERIMENTAL PHYSIOLOGY	1
EXPERT OPINION ON DRUG DISCOVERY	1
EXPERT OPINION ON DRUG METABOLISM AND TOXICOLOGY	1
EXPERT OPINION ON INVESTIGATIONAL DRUGS	1
EXPERT REVIEW OF CLINICAL PHARMACOLOGY	1
EXPERT REVIEW OF MOLECULAR DIAGNOSTICS	1
EXPLORATION OF MEDICINE	1
FARMACIA	1
FEBS JOURNAL	1
FISH PHYSIOLOGY AND BIOCHEMISTRY	1
FOLIA MEDICA	1
FOOD AND CHEMICAL TOXICOLOGY	1
FOOD HYDROCOLLOIDS	1
FOODBORNE PATHOGENS AND DISEASE	1
FP ESSENTIALS	1
FRESENIUS ENVIRONMENTAL BULLETIN	1
FRONTIERS IN AGING NEUROSCIENCE	1
FRONTIERS IN ALLERGY	1
FRONTIERS IN BEHAVIORAL NEUROSCIENCE	1
FRONTIERS IN CELL AND DEVELOPMENTAL BIOLOGY	1
FRONTIERS IN CELLULAR NEUROSCIENCE	1
FRONTIERS IN GASTROENTEROLOGY	1
FRONTIERS IN PAIN RESEARCH	1
FRONTIERS IN PSYCHOLOGY	1
FRONTIERS IN PUBLIC HEALTH	1
FRONTIERS IN TROPICAL DISEASES	1
GASTRO HEP ADVANCES	1
GASTROENTEROLOGY (UKRAINE)	1
GASTROINTESTINAL ENDOSCOPY CLINICS OF NORTH AMERICA	1
GENE REPORTS	1
GENETICS AND MOLECULAR RESEARCH	1
GENOME MEDICINE	1
GENOMICS, PROTEOMICS AND BIOINFORMATICS	1
GEROSCIENCE	1
GOVARESH	1
HEALTH, SPORT, REHABILITATION	1
HELLENIC JOURNAL OF NUCLEAR MEDICINE	1
HEPATOLOGY COMMUNICATIONS	1
HONG KONG MEDICAL JOURNAL	1
HORMONES	1
HUMAN GENOMICS	1
HUMAN MICROBIOME JOURNAL	1
IEEE/ACM TRANSACTIONS ON COMPUTATIONAL BIOLOGY AND BIOINFORMATICS	1
IMETA	1
IMMUNE NETWORK	1
IMMUNITY, INFLAMMATION AND DISEASE	1
IMMUNOLOGICAL INVESTIGATIONS	1
IMMUNOLOGY	1
INDIAN JOURNAL OF MEDICAL RESEARCH	1
INDIAN JOURNAL OF MICROBIOLOGY	1
INDIAN JOURNAL OF PHARMACEUTICAL EDUCATION AND RESEARCH	1
INFECTION AND CHEMOTHERAPY	1
INFECTIOUS DISEASES AND THERAPY	1
INFECTIOUS DISEASES IN CLINICAL PRACTICE	1
INFLAMMOPHARMACOLOGY	1
INFORMATICS IN MEDICINE UNLOCKED	1
INNOVATION AND EMERGING TECHNOLOGIES	1
INTEGRATIVE CANCER THERAPIES	1
INTEGRATIVE MEDICINE ALERT	1
INTERDISCIPLINARY PERSPECTIVES ON INFECTIOUS DISEASES	1
INTERDISCIPLINARY SCIENCES - COMPUTATIONAL LIFE SCIENCES	1
INTERNATIONAL ARCHIVES OF ALLERGY AND IMMUNOLOGY	1
INTERNATIONAL IMMUNOPHARMACOLOGY	1
INTERNATIONAL JOURNAL FOR PARASITOLOGY	1
INTERNATIONAL JOURNAL FOR VITAMIN AND NUTRITION RESEARCH	1
INTERNATIONAL JOURNAL OF BIOMEDICINE	1
INTERNATIONAL JOURNAL OF BIOTECHNOLOGY	1
INTERNATIONAL JOURNAL OF CLINICAL AND EXPERIMENTAL HYPNOSIS	1
INTERNATIONAL JOURNAL OF COPD	1
INTERNATIONAL JOURNAL OF CURRENT PHARMACEUTICAL REVIEW AND RESEARCH	1
INTERNATIONAL JOURNAL OF FOOD MICROBIOLOGY	1
INTERNATIONAL JOURNAL OF FOOD PROPERTIES	1
INTERNATIONAL JOURNAL OF GENERAL MEDICINE	1
INTERNATIONAL JOURNAL OF INFECTIOUS DISEASES	1
INTERNATIONAL JOURNAL OF LEARNING, TEACHING AND EDUCATIONAL RESEARCH	1
INTERNATIONAL JOURNAL OF MEDICAL MICROBIOLOGY	1
INTERNATIONAL JOURNAL OF MICROBIOLOGY	1
INTERNATIONAL JOURNAL OF MOLECULAR MEDICINE	1
INTERNATIONAL JOURNAL OF ONCOLOGY	1
INTERNATIONAL JOURNAL OF PHARMA AND BIO SCIENCES	1
INTERNATIONAL JOURNAL OF PHARMACEUTICAL COMPOUNDING	1
INTERNATIONAL JOURNAL OF PHARMACEUTICAL RESEARCH	1
INTERNATIONAL JOURNAL OF PHARMACEUTICS	1
INTERNATIONAL JOURNAL OF PREVENTIVE MEDICINE	1
INTERNATIONAL JOURNAL OF RADIATION RESEARCH	1
INTERNATIONAL JOURNAL OF WOMEN'S HEALTH	1
INTERNATIONAL NEUROUROLOGY JOURNAL	1
INTERNATIONAL UROLOGY AND NEPHROLOGY	1
INTERNISTISCHE PRAXIS	1
ISME JOURNAL	1
ITALIAN JOURNAL OF PEDIATRICS	1
IUBMB LIFE	1
JAMA NETWORK OPEN	1
JAMA PSYCHIATRY	1
JOURNAL OF ADVANCED RESEARCH	1
JOURNAL OF ALTERNATIVE AND COMPLEMENTARY MEDICINE	1
JOURNAL OF ANIMAL SCIENCE	1
JOURNAL OF APPLIED BIOLOGY AND BIOTECHNOLOGY	1
JOURNAL OF BACTERIOLOGY	1
JOURNAL OF BIOCHEMICAL AND MOLECULAR TOXICOLOGY	1
JOURNAL OF BIOLOGICAL RESEARCH (ITALY)	1
JOURNAL OF BIOMOLECULAR STRUCTURE AND DYNAMICS	1
JOURNAL OF BIOSCIENCE AND APPLIED RESEARCH	1
JOURNAL OF BREATH RESEARCH	1
JOURNAL OF CELLULAR AND MOLECULAR MEDICINE	1
JOURNAL OF CELLULAR PHYSIOLOGY	1
JOURNAL OF CHROMATOGRAPHY A	1
JOURNAL OF CHROMATOGRAPHY B: ANALYTICAL TECHNOLOGIES IN THE BIOMEDICAL AND LIFE SCIENCES	1
JOURNAL OF CLINICAL PHARMACOLOGY	1
JOURNAL OF CONTROLLED RELEASE	1
JOURNAL OF DATTA MEGHE INSTITUTE OF MEDICAL SCIENCES UNIVERSITY	1
JOURNAL OF DENTAL RESEARCH	1
JOURNAL OF DIETARY SUPPLEMENTS	1
JOURNAL OF DRUG TARGETING	1
JOURNAL OF ECOHUMANISM	1
JOURNAL OF EGYPTIAN PUBLIC HEALTH ASSOCIATION	1
JOURNAL OF FOOD AND DRUG ANALYSIS	1
JOURNAL OF FOOD SAFETY	1
JOURNAL OF FOOD SCIENCE	1
JOURNAL OF FUNGI	1
JOURNAL OF GENERAL AND FAMILY MEDICINE	1
JOURNAL OF GENETIC ENGINEERING AND BIOTECHNOLOGY	1
JOURNAL OF GINSENG RESEARCH	1
JOURNAL OF GLOBAL PHARMA TECHNOLOGY	1
JOURNAL OF HEALTH SCIENCE AND MEDICAL RESEARCH	1
JOURNAL OF HEALTH, POPULATION AND NUTRITION	1
JOURNAL OF HOSPITAL INFECTION	1
JOURNAL OF IMMUNOLOGY	1
JOURNAL OF IMMUNOLOGY RESEARCH	1
JOURNAL OF INFLAMMATION RESEARCH	1
JOURNAL OF INNATE IMMUNITY	1
JOURNAL OF INTEGRATIVE MEDICINE	1
JOURNAL OF INTERNAL MEDICINE	1
JOURNAL OF INVESTIGATIVE MEDICINE HIGH IMPACT CASE REPORTS	1
JOURNAL OF KERMAN UNIVERSITY OF MEDICAL SCIENCES	1
JOURNAL OF KOREAN MEDICAL SCIENCE	1
JOURNAL OF LEUKOCYTE BIOLOGY	1
JOURNAL OF MEDICAL CASE REPORTS	1
JOURNAL OF MEDICAL INTERNET RESEARCH	1
JOURNAL OF MEDICAL INVESTIGATION	1
JOURNAL OF MEDICAL SCIENCES (TAIWAN)	1
JOURNAL OF MEDICAL VIROLOGY	1
JOURNAL OF MICROBIOLOGY, BIOTECHNOLOGY AND FOOD SCIENCES	1
JOURNAL OF MOLECULAR DIAGNOSTICS	1
JOURNAL OF MOLECULAR MEDICINE	1
JOURNAL OF NANOBIOTECHNOLOGY	1
JOURNAL OF NATURAL REMEDIES	1
JOURNAL OF NEURAL TRANSMISSION	1
JOURNAL OF NEUROENDOCRINOLOGY	1
JOURNAL OF NEUROINFLAMMATION	1
JOURNAL OF NEUROSCIENCE	1
JOURNAL OF NEUROVIROLOGY	1
JOURNAL OF NUTRITION AND HEALTH	1
JOURNAL OF NUTRITION, HEALTH AND AGING	1
JOURNAL OF OCEANOLOGY AND LIMNOLOGY	1
JOURNAL OF PAEDIATRICS AND CHILD HEALTH	1
JOURNAL OF PEDIATRIC NEUROLOGY	1
JOURNAL OF PHARMACY AND PHARMACOGNOSY RESEARCH	1
JOURNAL OF PHYSICAL CHEMISTRY B	1
JOURNAL OF PHYSIOLOGY AND PHARMACOLOGY	1
JOURNAL OF POSTGRADUATE MEDICINE	1
JOURNAL OF PREVENTIVE MEDICINE AND HYGIENE	1
JOURNAL OF PROTEOMICS	1
JOURNAL OF PURE AND APPLIED MICROBIOLOGY	1
JOURNAL OF SMOOTH MUSCLE RESEARCH	1
JOURNAL OF THE ACADEMY OF NUTRITION AND DIETETICS	1
JOURNAL OF THE AMERICAN ACADEMY OF DERMATOLOGY	1
JOURNAL OF THE AMERICAN ASSOCIATION OF NURSE PRACTITIONERS	1
JOURNAL OF THE AMERICAN COLLEGE OF NUTRITION	1
JOURNAL OF THE AMERICAN NUTRITION ASSOCIATION	1
JOURNAL OF THE ANUS, RECTUM AND COLON	1
JOURNAL OF THE CANADIAN ASSOCIATION OF GASTROENTEROLOGY	1
JOURNAL OF THE FORMOSAN MEDICAL ASSOCIATION	1
JOURNAL OF THE ROYAL SOCIETY OF NEW ZEALAND	1
JOURNAL OF THE SCIENCE OF FOOD AND AGRICULTURE	1
JOURNAL OF TRADITIONAL CHINESE MEDICAL SCIENCES	1
JOURNAL OF TRADITIONAL CHINESE MEDICINE	1
JOURNAL OF TROPICAL PEDIATRICS	1
JOURNAL OF VETERINARY INTERNAL MEDICINE	1
JOURNAL OF VETERINARY SCIENCE	1
JOURNAL OF WOMEN'S HEALTH	1
JUNDISHAPUR JOURNAL OF MICROBIOLOGY	1
JUNDISHAPUR JOURNAL OF NATURAL PHARMACEUTICAL PRODUCTS	1
KAOHSIUNG JOURNAL OF MEDICAL SCIENCES	1
KOREAN JOURNAL OF PHYSIOLOGY AND PHARMACOLOGY	1
LABORATORY INVESTIGATION	1
LIVER RESEARCH	1
LWT	1
MATERIALS TODAY BIO	1
MATERIALS TODAY CHEMISTRY	1
MEDICAL JOURNAL OF AUSTRALIA	1
MEDICAL JOURNAL OF BABYLON	1
MEDICAL JOURNAL OF MALAYSIA	1
MEDICAL PRINCIPLES AND PRACTICE	1
MEDICINA MODERNA	1
MEDICINAL RESEARCH REVIEWS	1
MEDICINE TODAY	1
METABOLIC BRAIN DISEASE	1
METABOLOMICS	1
METHODS AND PROTOCOLS	1
METHODS IN MOLECULAR BIOLOGY	1
MICROBES AND INFECTION	1
MICROBIAL BIOTECHNOLOGY	1
MICROBIAL PHYSIOLOGY	1
MICROBIOLOGICAL RESEARCH	1
MICROBIOLOGY AND IMMUNOLOGY	1
MICROBIOLOGYOPEN	1
MIDDLE EAST JOURNAL OF DIGESTIVE DISEASES	1
MIZNARODNIJ ENDOKRINOLOGICNIJ ZURNAL	1
MODERN GASTROENTEROLOGY	1
MOLECULAR AND CELLULAR BIOCHEMISTRY	1
MOLECULAR AND CELLULAR ENDOCRINOLOGY	1
MOLECULAR AND CELLULAR PEDIATRICS	1
MOLECULAR ASPECTS OF MEDICINE	1
MOLECULAR MEDICINE	1
MOLECULAR NEUROBIOLOGY	1
MOLECULAR PAIN	1
MOLECULAR PSYCHIATRY	1
MSPHERE	1
MYCOPATHOLOGIA	1
NATURAL PRODUCT REPORTS	1
NATURE MEDICINE	1
NAUNYN-SCHMIEDEBERG'S ARCHIVES OF PHARMACOLOGY	1
NEUROCHEMISTRY INTERNATIONAL	1
NEUROENDOCRINOLOGY LETTERS	1
NEUROIMAGE	1
NEUROIMAGE: CLINICAL	1
NEUROPHARMACOLOGY	1
NEUROSCIENCE	1
NEUROSCIENCE AND BIOBEHAVIORAL REVIEWS	1
NEUROUROLOGY AND URODYNAMICS	1
NEW EMIRATES MEDICAL JOURNAL	1
NEW MICROBES AND NEW INFECTIONS	1
NEW MICROBIOLOGICA	1
NUTRIRE	1
NUTRITION RESEARCH AND PRACTICE	1
NUTRITION REVIEWS	1
ONCOTARGET	1
OSTEOPATHIC FAMILY PHYSICIAN	1
PAEDIATRICS AND CHILD HEALTH (UNITED KINGDOM)	1
PAEDIATRICS AND INTERNATIONAL CHILD HEALTH	1
PAKISTAN JOURNAL OF LIFE AND SOCIAL SCIENCES	1
PAKISTAN JOURNAL OF MEDICAL SCIENCES	1
PAKISTAN JOURNAL OF PHARMACEUTICAL SCIENCES	1
PAKISTAN JOURNAL OF ZOOLOGY	1
PANCREAS	1
PARASITES AND VECTORS	1
PATHOGENS AND DISEASE	1
PATHOPHYSIOLOGY	1
PEDIATRIA INTEGRAL	1
PEDIATRIA POLSKA	1
PEDIATRIC DRUGS	1
PEDIATRIC NEPHROLOGY	1
PEDIATRIC RESEARCH	1
PEDIATRICS IN REVIEW	1
PERSPECTIVES ON PSYCHOLOGICAL SCIENCE	1
PHARMACEUTICAL BIOLOGY	1
PHARMACEUTICAL JOURNAL	1
PHARMACEUTICS	1
PHYSICAL MEDICINE AND REHABILITATION CLINICS OF NORTH AMERICA	1
PHYSIOLOGY AND BEHAVIOR	1
PHYTOCHEMISTRY REVIEWS	1
PHYTOMEDICINE PLUS	1
PHYTOTHERAPIE	1
PLANTS	1
PLOS COMPUTATIONAL BIOLOGY	1
PLOS NEGLECTED TROPICAL DISEASES	1
PLOS PATHOGENS	1
PNAS NEXUS	1
POLSKI MERKURIUSZ LEKARSKI	1
POMERANIAN JOURNAL OF LIFE SCIENCES	1
POSTGRADUATE MEDICAL JOURNAL	1
PRATIQUES EN NUTRITION	1
PRECISION CLINICAL MEDICINE	1
PREPARATIVE BIOCHEMISTRY AND BIOTECHNOLOGY	1
PROCEEDINGS OF THE NATIONAL ACADEMY OF SCIENCES INDIA SECTION B - BIOLOGICAL SCIENCES	1
PROCEEDINGS OF THE NUTRITION SOCIETY	1
PROCESSES	1
PROGRESS IN BRAIN RESEARCH	1
PROTEIN AND CELL	1
PROTEIN EXPRESSION AND PURIFICATION	1
PSYCHONEUROENDOCRINOLOGY	1
PSYCHOPHARMACOLOGY	1
PSYCHOTHERAPY AND PSYCHOSOMATICS	1
QUALITY ASSURANCE AND SAFETY OF CROPS AND FOODS	1
QUALITY OF LIFE RESEARCH	1
RECENT ADVANCES IN FOOD, NUTRITION AND AGRICULTURE	1
RECENT PATENTS ON BIOTECHNOLOGY	1
REPRODUCTION AND FERTILITY	1
RESEARCH IN NURSING AND HEALTH	1
RESEARCH RESULTS IN BIOMEDICINE	1
REUMATOLOGIA	1
REVIEWS AND RESEARCH IN MEDICAL MICROBIOLOGY	1
REVIEWS IN MEDICAL MICROBIOLOGY	1
REVIEWS IN THE NEUROSCIENCES	1
REVISTA DE GASTROENTEROLOGIA DEL PERU	1
REVISTA INTERNACIONAL DE MEDICINA Y CIENCIAS DE LA ACTIVIDAD FISICA Y DEL DEPORTE	1
REVISTA LATINOAMERICANA DE HIPERTENSION	1
ROMANIAN JOURNAL OF RHEUMATOLOGY	1
SAO PAULO MEDICAL JOURNAL	1
SCANDINAVIAN JOURNAL OF CLINICAL AND LABORATORY INVESTIGATION	1
SCANDINAVIAN JOURNAL OF PAIN	1
SCIENCE CHINA LIFE SCIENCES	1
SCIENCE OF THE TOTAL ENVIRONMENT	1
SCIENCEASIA	1
SEMERGEN	1
SEMINARS IN IMMUNOPATHOLOGY	1
SEPARATION SCIENCE PLUS	1
SLEEP AND BIOLOGICAL RHYTHMS	1
SLEEP AND BREATHING	1
SOCIAL AND PERSONALITY PSYCHOLOGY COMPASS	1
SOUTH AFRICAN JOURNAL OF ANIMAL SCIENCE	1
SOUTH AFRICAN JOURNAL OF CLINICAL NUTRITION	1
SOUTHERN MEDICAL JOURNAL	1
STEM CELL REVIEWS AND REPORTS	1
SULTAN QABOOS UNIVERSITY MEDICAL JOURNAL	1
SUPPORTIVE CARE IN CANCER	1
SURGICAL CLINICS OF NORTH AMERICA	1
SURGICAL ENDOSCOPY	1
SYSTEMATIC REVIEWS IN PHARMACY	1
SYSTEMS MICROBIOLOGY AND BIOMANUFACTURING	1
THE LANCET	1
THERAPEUTIC ADVANCES IN INFECTIOUS DISEASE	1
TIERARZTLICHE PRAXIS AUSGABE K: KLEINTIERE - HEIMTIERE	1
TOPICS IN CLINICAL NUTRITION	1
TOXINS	1
TRANSLATIONAL PSYCHIATRY	1
TRENDS IN PARASITOLOGY	1
TRENDS IN PHARMACOLOGICAL SCIENCES	1
TROPICAL DISEASES, TRAVEL MEDICINE AND VACCINES	1
TROPICAL PARASITOLOGY	1
TURKISH JOURNAL OF PEDIATRICS	1
TZU CHI MEDICAL JOURNAL	1
U.S. PHARMACIST	1
UKRAINIAN THERAPEUTICAL JOURNAL	1
UNDERGRADUATE RESEARCH IN NATURAL AND CLINICAL SCIENCE AND TECHNOLOGY JOURNAL	1
VACCINE	1
VETERINARY MEDICINE AND SCIENCE	1
VIRUSES	1
VISUAL COMPUTER	1
WIADOMOSCI LEKARSKIE	1
WIENER MEDIZINISCHE WOCHENSCHRIFT	1
WISCONSIN MEDICAL JOURNAL	1
WORLD JOURNAL OF ACUPUNCTURE - MOXIBUSTION	1
WORLD JOURNAL OF MICROBIOLOGY AND BIOTECHNOLOGY	1
WORLD JOURNAL OF PEDIATRICS	1
WORLD JOURNAL OF TRADITIONAL CHINESE MEDICINE	1
WORLD REVIEW OF NUTRITION AND DIETETICS	1
YALE JOURNAL OF BIOLOGY AND MEDICINE	1
YONSEI MEDICAL JOURNAL	1
ZHEN CI YAN JIU	1
