# Supplementary material for: Bibliometric and visual analysis of gut microbiota research in functional bowel disorders from 2016 to 2025
Source: Front Med (Lausanne). 2026 Jan 28;13:1735121. doi: 10.3389/fmed.2026.1735121 (PMC12891093; doi:10.3389/fmed.2026.1735121)
Supplement: Supplementary file 4 [file Table_4.XLSX]

## Sheet: Sheet1
EFFERTH T	2007	TRENDS MOL MED	381	23.81
BRINKER AM	2007	PHYTOCHEMISTRY	329	20.56
KITANO H	2007	NAT REV DRUG DISCOV	373	23.31
WANG XH	2007	MED RES REV	432	27
HUANG Q	2007	MED RES REV	420	26.25
CAI YZ	2004	LIFE SCI	1722	90.63
TANG J	2009	J ETHNOPHARMACOL	386	27.57
GONG J	2012	J CONTROL RELEASE	395	35.91
CABRERA C	2006	J AM COLL NUTR	1147	67.47
THOMFORD NE	2018	INT J MOL SCI	388	77.6
AMAGASE H	2011	FOOD RES INT	326	27.17
HARVEY AL	2008	DRUG DISCOV TODAY	1191	79.4
LIN Y	2008	CURR CANCER DRUG TAR	603	40.2
EFFERTH T	2008	CLIN INFECT DIS	331	22.07
LI S	2013	CHIN J NAT MEDICINES	738	73.8
LI-WEBER M	2009	CANCER TREAT REV	660	47.14
YANG HJ	2006	CANCER RES	457	26.88
SHISHODIA S	2005	ANN NY ACAD SCI	484	26.89
KRONENBERG F	2002	ANN INTERN MED	363	17.29
ZHANG AH	2012	ANALYST	460	41.82
Paper			Total Citations	TC per Year

## Sheet: Sheet2
Supplementary Material 4 Top 25 references with the strongest citation bursts in the field of GM in FBDs based on the WoSCC dataset
Rank	References	Title
1	Simrén M, 2013, GUT, V62, P159, DOI 10.1136/gutjnl-2012-302167, DOI	Intestinal microbiota in functional bowel disorders: a Rome foundation report
2	Ford AC, 2014, AM J GASTROENTEROL, V109, P1547, DOI 10.1038/ajg.2014.202, DOI	Efficacy of Prebiotics, Probiotics, and Synbiotics in Irritable Bowel Syndrome and Chronic Idiopathic Constipation: Systematic Review and Meta-analysis
3	Jeffery IB, 2012, GUT, V61, P997, DOI 10.1136/gutjnl-2011-301501, DOI	An irritable bowel syndrome subtype defined by species-specific alterations in faecal microbiota
4	Halmos EP, 2014, GASTROENTEROLOGY, V146, P1830, DOI 10.1053/j.gastro.2014.04.034, DOI	Reply(A Diet Low in FODMAPs Reduces Symptoms of Irritable Bowel Syndrome)								0
5	David LA, 2014, NATURE, V505, P559, DOI 10.1038/nature12820, DOI	Diet rapidly and reproducibly alters the human gut microbiome
6	Cryan JF, 2012, NAT REV NEUROSCI, V13, P701, DOI 10.1038/nrn3346, DOI	Mind-altering microorganisms: the impact of the gut microbiota on brain and behaviour
7	Clarke G, 2013, MOL PSYCHIATR, V18, P666, DOI 10.1038/mp.2012.77, DOI	The microbiome-gut-brain axis during early life regulates the hippocampal serotonergic system in a sex-dependent manner
8	Lovell RM, 2012, CLIN GASTROENTEROL H, V10, P712, DOI 10.1016/j.cgh.2012.02.029, DOI	Global Prevalence of and Risk Factors for Irritable Bowel Syndrome: A Meta-analysis
9	Hill C, 2014, NAT REV GASTRO HEPAT, V11, P506, DOI 10.1038/nrgastro.2014.66, DOI	The International Scientific Association for Probiotics and Prebiotics consensus statement on the scope and appropriate use of the term probiotic
10	Halmos EP, 2015, GUT, V64, P93, DOI 10.1136/gutjnl-2014-307264, DOI	Diets that differ in their FODMAP content alter the colonic luminal microenvironment
11	Tillisch K, 2013, GASTROENTEROLOGY, V144, P1394, DOI 10.1053/j.gastro.2013.02.043, DOI	Consumption of Fermented Milk Product With Probiotic Modulates Brain Activity
12	Hsiao EY, 2013, CELL, V155, P1451, DOI 10.1016/j.cell.2013.11.024, DOI	Microbiota Modulate Behavioral and Physiological Abnormalities Associated with Neurodevelopmental Disorders
13	Yano JM, 2015, CELL, V161, P264, DOI 10.1016/j.cell.2015.02.047, DOI	Indigenous Bacteria from the Gut Microbiota Regulate Host Serotonin Biosynthesis
14	Lacy BE, 2016, GASTROENTEROLOGY, V150, P1393, DOI 10.1053/j.gastro.2016.02.031, DOI	Bowel Disorders
15	Tap J, 2017, GASTROENTEROLOGY, V152, P111, DOI 10.1053/j.gastro.2016.09.049, DOI	Identification of an Intestinal Microbiota Signature Associated With Severity of Irritable Bowel Syndrome
16	Drossman DA, 2016, GASTROENTEROLOGY, V150, P1262, DOI 10.1053/j.gastro.2016.02.032, DOI	Functional Gastrointestinal Disorders: History, Pathophysiology, Clinical Features, and Rome IV
17	Enck P, 2016, NAT REV DIS PRIMERS, V2, P0, DOI 10.1038/nrdp.2016.14, DOI	Irritable bowel syndrome
18	Ford AC, 2018, ALIMENT PHARM THER, V48, P1044, DOI 10.1111/apt.15001, DOI	Systematic review with meta-analysis: the efficacy of prebiotics, probiotics, synbiotics and antibiotics in irritable bowel syndrome
19	Pittayanon R, 2019, GASTROENTEROLOGY, V157, P97, DOI 10.1053/j.gastro.2019.03.049, DOI	Gut Microbiota in Patients With Irritable Bowel Syndrome—A Systematic Review
20	Sperber AD, 2021, GASTROENTEROLOGY, V160, P99, DOI 10.1053/j.gastro.2020.04.014, DOI	Worldwide Prevalence and Burden of Functional Gastrointestinal Disorders, Results of Rome Foundation Global Study
21	Ford AC, 2020, LANCET, V396, P1675, DOI 10.1016/S0140-6736(20)31548-8, DOI	Irritable bowel syndrome
22	Lacy BE, 2021, AM J GASTROENTEROL, V116, P17, DOI 10.14309/ajg.0000000000001036, DOI	ACG Clinical Guideline: Management of Irritable Bowel Syndrome
23	Black CJ, 2020, NAT REV GASTRO HEPAT, V17, P473, DOI 10.1038/s41575-020-0286-8, DOI	Global burden of irritable bowel syndrome: trends, predictions and risk factors
24	Vasant DH, 2021, GUT, V70, P1214, DOI 10.1136/gutjnl-2021-324598, DOI	British Society of Gastroenterology guidelines on the management of irritable bowel syndrome
25	Oka P, 2020, LANCET GASTROENTEROL, V5, P908, DOI 10.1016/S2468-1253(20)30217-X, DOI	Global prevalence of irritable bowel syndrome according to Rome III or IV criteria: a systematic review and meta-analysis
