# Supplementary material for: Bibliometric and visual analysis of gut microbiota research in functional bowel disorders from 2016 to 2025
Source: Front Med (Lausanne). 2026 Jan 28;13:1735121. doi: 10.3389/fmed.2026.1735121 (PMC12891093; doi:10.3389/fmed.2026.1735121)
Supplement: Supplementary file 5 [file Table_5.CSV]

Supplementary Material 5 Keyword cluster analysis results based on the WoSCC dataset
label	cluster	Occurrences
short-chain fatty acids	1	358
inflammation	1	351
gut-brain axis	1	336
depression	1	243
stress	1	192
visceral hypersensitivity	1	191
anxiety	1	166
expression	1	150
brain	1	141
mechanisms	1	124
serotonin	1	108
pain	1	105
activation	1	103
metabolism	1	100
motility	1	100
cells	1	93
mast-cells	1	85
permeability	1	85
intestinal barrier	1	83
rats	1	82
mice	1	81
model	1	79
in-vitro	1	78
intestinal permeability	1	78
enteric nervous system	1	75
behavior	1	72
butyrate	1	72
receptor	1	72
oxidative stress	1	67
colitis	1	65
anxiety-like behavior	1	63
barrier function	1	59
modulation	1	53
system	1	53
metabolomics	1	52
immune activation	1	51
gastrointestinal motility	1	50
bile-acids	1	49
visceral pain	1	49
colon	1	48
axis	1	46
immunity	1	41
metabolites	1	41
intestinal inflammation	1	40
nervous-system	1	38
parkinsons-disease	1	38
psychological stress	1	38
maternal separation	1	37
aryl-hydrocarbon receptor	1	35
interstitial-cells	1	35
corticotropin-releasing-factor	1	34
central-nervous-system	1	33
gene-expression	1	33
responses	1	33
cytokines	1	31
acid	1	30
autism spectrum disorder	1	30
enteroendocrine cells	1	30
life	1	30
quality of life	2	321
prevalence	2	298
small intestinal bacterial overgrowth	2	277
management	2	221
diet	2	211
diarrhea	2	203
abdominal pain	2	184
children	2	179
association	2	145
low fodmap diet	2	138
disorders	2	137
diagnosis	2	136
rifaximin	2	122
risk	2	118
risk-factors	2	112
celiac disease	2	108
pathogenesis	2	100
pathophysiology	2	100
severity	2	99
epidemiology	2	98
functional dyspepsia	2	88
fodmaps	2	86
transit	2	80
therapy	2	77
validation	2	77
antibiotics	2	71
fermentation	2	68
malabsorption	2	61
breath test	2	59
nutrition	2	59
gluten-free diet	2	57
food	2	54
hydrogen	2	54
reduces symptoms	2	53
hypersensitivity	2	50
biomarkers	2	45
sensitivity	2	45
guidelines	2	42
treatment	2	38
population	2	37
dyspepsia	2	35
restriction	2	35
fructose	2	32
gluten	2	32
lactulose	2	31
methane	2	31
probiotics	3	711
double-blind	3	611
constipation	3	277
health	3	229
efficacy	3	205
meta-analysis	3	197
prebiotics	3	192
dietary fiber	3	116
impact	3	107
clinical-trial	3	97
placebo	3	97
adults	3	82
colonic transit	3	76
fermented milk	3	73
international scientific association	3	56
supplementation	3	56
safety	3	54
synbiotics	3	53
chronic idiopathic constipation	3	52
controlled-trial	3	49
consensus statement	3	42
trial	3	39
flora	3	36
systematic review	3	36
consumption	3	34
chronic constipation	3	31
dysbiosis	4	256
inflammatory bowel disease	4	215
fecal microbiota transplantation	4	195
ulcerative colitis	4	181
randomized controlled-trial	4	158
crohn's disease	4	142
clostridium-difficile infection	4	107
obesity	4	106
lactic acid bacteria	4	97
placebo-controlled trial	4	95
cancer	4	62
escherichia-coli	4	58
active ulcerative-colitis	4	56
antibiotic-associated diarrhea	4	47
colorectal-cancer	4	46
metabolic syndrome	4	46
helicobacter-pylori	4	40
lactobacillus-rhamnosus gg	4	39
recurrent	4	36
helicobacter-pylori infection	4	35
akkermansia-muciniphila	4	33
prevention	4	33
saccharomyces-boulardii	4	33
faecalibacterium-prausnitzii	4	32
proton pump inhibitors	4	32
fecal microbiota	5	323
bifidobacterium	5	122
lactobacillus	5	113
diversity	5	86
infection	5	74
identification	5	48
molecular analysis	5	35
mucosa	5	33
healthy controls	5	31
