# Supplementary material for: Bibliometric and visual analysis of gut microbiota research in functional bowel disorders from 2016 to 2025
Source: Front Med (Lausanne). 2026 Jan 28;13:1735121. doi: 10.3389/fmed.2026.1735121 (PMC12891093; doi:10.3389/fmed.2026.1735121)
Supplement: Supplementary file 6 [file Table_6.CSV]

Supplementary Material 6 Keyword cluster analysis results based on the Scopus dataset
label	cluster	Occurrences
nonhuman	1	1165
review	1	950
pathophysiology	1	528
metabolism	1	525
dysbiosis	1	514
animal model	1	511
inflammatory bowel diseases	1	499
physiology	1	360
inflammation	1	305
unclassified drug	1	277
animal experiment	1	239
depression	1	235
drug effect	1	232
gut-brain axis	1	232
short chain fatty acid	1	219
ulcerative colitis	1	215
pathogenesis	1	194
anxiety	1	186
intestinal mucosa	1	185
gastrointestinal motility	1	183
mice	1	181
signal transduction	1	160
crohn disease	1	158
serotonin	1	157
immune response	1	156
visceral hypersensitivity	1	153
pathology	1	152
tumor necrosis factor	1	146
protein expression	1	145
intestine mucosa permeability	1	139
obesity	1	138
gene expression	1	131
immunology	1	131
rats	1	130
escherichia coli	1	125
interleukin 6	1	122
brain	1	121
bile acid	1	117
hypersensitivity	1	117
enzyme linked immunosorbent assay	1	116
drug therapy	1	106
intestine innervation	1	105
real time polymerase chain reaction	1	105
colorectal cancer	1	104
psychology	1	102
disease models	1	101
intestine motility	1	97
immune system	1	88
interleukin 1beta	1	88
visceral pain	1	88
mental stress	1	86
interleukin 10	1	82
phenotype	1	82
in vitro study	1	81
humans	2	2303
diarrhea	2	722
probiotic agent	2	659
constipation	2	628
abdominal pain	2	557
probiotics	2	488
priority journal	2	457
randomized controlled trial	2	433
quality of life	2	432
fecal microbiota transplantation	2	390
complication	2	333
bloating	2	288
antibiotic agent	2	280
prebiotics	2	260
prevalence	2	260
treatment outcome	2	253
small intestinal bacterial overgrowth	2	236
disease severity	2	216
risk factors	2	213
rifaximin	2	204
systematic review	2	193
dyspepsia	2	192
placebo	2	181
drug efficacy	2	176
disease association	2	174
follow up	2	170
antiinfective agent	2	156
colonoscopy	2	152
child	2	148
therapy	2	148
double-blind method	2	147
celiac disease	2	143
adolescent	2	124
clinical feature	2	121
breath tests	2	116
meta analysis	2	115
comorbidity	2	113
drug safety	2	109
flatulence	2	109
clostridium difficile infection	2	108
defecation	2	106
lactulose	2	104
treatment response	2	104
nausea	2	101
loperamide	2	96
bacterial strain	2	92
retrospective study	2	90
abdominal distension	2	89
laxative	2	86
synbiotic agent	2	86
symptom	2	85
diagnosis	2	84
calgranulin	2	81
article	3	1315
male	3	1020
female	3	950
controlled study	3	936
adult	3	893
microbiology	3	782
middle aged	3	455
major clinical study	3	433
feces	3	414
16s rrna	3	359
genetics	3	316
feces analysis	3	307
clinical article	3	290
aged	3	287
feces microflora	3	280
bacteroides	3	240
bifidobacterium	3	234
microbial diversity	3	230
questionnaire	3	226
lactobacillus	3	219
microbial community	3	207
young adult	3	185
cohort analysis	3	173
firmicutes	3	163
ruminococcus	3	149
dna extraction	3	146
biological marker	3	142
prospective studies	3	142
chemistry	3	137
metagenomics	3	131
case control study	3	126
isolation and purification	3	121
gene sequence	3	120
body mass	3	113
metabolomics	3	111
classification	3	108
proteobacteria	3	101
clinical trial	3	99
scoring system	3	98
comparative study	3	96
butyric acid	3	92
actinobacteria	3	90
polymerase chain reaction	3	90
prevotella	3	84
biomarkers	3	82
faecalibacterium	3	82
diet	4	297
procedures	4	239
diet therapy	4	207
fermentation	4	174
low fodmap diet	4	160
oligosaccharides	4	147
dietary fiber	4	131
monosaccharide	4	123
disaccharides	4	112
dietary intake	4	101
polyol	4	98
fodmaps	4	86
low carbohydrate diet	4	83
gluten free diet	4	82
therapy effect	4	81
