# Supplementary material for: Bibliometric and visual analysis of gut microbiota research in functional bowel disorders from 2016 to 2025
Source: Front Med (Lausanne). 2026 Jan 28;13:1735121. doi: 10.3389/fmed.2026.1735121 (PMC12891093; doi:10.3389/fmed.2026.1735121)
Supplement: Supplementary file 7 [file Table_7.XLSX]

## Sheet: Sheet 1
Supplementary Material 7 Gut Microbiota Research in Functional Bowel Disorders Published in 2025 Based on the WoSCC Dataset
Number	Title	DOI
1	FACTORS CONTRIBUTING TO THE EFFICACY OF FECAL MICROBIOTA TRANSPLANTATION FOR DIARRHEA-DOMINANT FUNCTIONAL BOWEL DISORDERS	10.1159/000545183
2	WHEN AND WHAT TO TEST FOR DIARRHEA: FOCUS ON STOOL TESTING	10.14309/ajg.0000000000003175
3	DYNAMIC BRAIN-HEART-GUT COUPLING DURING SLEEP: A CONTINUOUS PHYSIOLOGICAL SIGNAL ANALYSIS	10.3389/fnins.2025.1594759
4	EXPLORING GUT MICROBIOTA IMBALANCE IN IRRITABLE BOWEL SYNDROME: POTENTIAL THERAPEUTIC EFFECTS OF PROBIOTICS AND THEIR METABOLITES	10.3390/nu17010155
5	GUT MICROBIOTA PROFILE AND FUNCTIONAL GASTROINTESTINAL DISORDERS IN INFANTS: A LONGITUDINAL STUDY	10.3390/nu17040701
6	DETERMINING THE INCIDENCE, RISK FACTORS AND BIOLOGICAL DRIVERS OF IRRITABLE BOWEL SYNDROME (IBS) AS PART OF THE CONSTELLATION OF POSTACUTE SEQUELAE OF SARS-COV-2 INFECTION (PASC) OUTCOMES IN THE ARIZONA COVHORT-GI: A LONGITUDINAL COHORT STUDY	10.1136/bmjopen-2024-095093
7	FUNCTIONAL GASTROINTESTINAL DISORDERS AND CHILDHOOD OBESITY: THE ROLE OF DIET AND ITS IMPACT ON MICROBIOTA	10.3390/nu17010123
8	CONSTRUCTION OF A MARINE-DERIVED PROBIOTIC DELIVERY SYSTEM BASED ON PICKERING EMULSION TECHNOLOGY: PREPARATION, CHARACTERIZATION, AND ITS THERAPEUTIC EFFECTS ON IRRITABLE BOWEL SYNDROME	10.1016/j.jff.2025.106901
9	THERAPEUTIC POTENTIAL OF FLAVONOIDS AND FLAVONOID-RICH COMPOUNDS IN IRRITABLE BOWEL SYNDROME	10.2147/DDDT.S515004
10	DIET, NUTRACEUTICALS, AND LIFESTYLE INTERVENTIONS FOR THE TREATMENT AND MANAGEMENT OF IRRITABLE BOWEL SYNDROME	10.1002/ncp.11307
11	IRRITABLE BOWEL SYNDROME, THE GUT MICROBIOME, AND DIET	10.1097/MED.0000000000000905
12	PREDICTING RESPONSE TO THE LOW FODMAP DIET IN IRRITABLE BOWEL SYNDROME: CURRENT EVIDENCE AND CLINICAL CONSIDERATIONS	10.6133/apjcn.202506_34(3).0012
13	THE POTENTIAL OF SIJUNZI DECOCTION IN THE FIGHT AGAINST GASTROINTESTINAL DISORDERS: A REVIEW	10.3389/fphar.2025.1464498
14	THERAPEUTIC VALUE OF LACTOBACILLUS GASSERI 345A IN CHRONIC CONSTIPATION	10.1111/nmo.70012
15	ORAL PAROXETINE IMPROVES SYMPTOMS AND QUALITY OF LIFE IN REFRACTORY IRRITABLE BOWEL SYNDROME: A RETROSPECTIVE STUDY	10.62347/BQWP2309
16	COLONOSCOPIC ADMINISTRATION OF PROBIOTICS TO TREAT IRRITABLE BOWEL SYNDROME WITH PREDOMINANT DIARRHEA: A RANDOMIZED PLACEBO-CONTROLLED CLINICAL TRIAL	10.1007/s00464-025-11542-6
17	EFFICACY OF FERMENTED FOODS IN IRRITABLE BOWEL SYNDROME: A SYSTEMATIC REVIEW AND META-ANALYSIS OF RANDOMIZED CONTROLLED TRIALS	10.3389/fnut.2024.1494118
18	THE SICK GUT WITH DIARRHEA: FODMAPS FOR TREATMENT?	10.1097/MCO.0000000000001141
19	PSYCHOLOGICAL STRESS-INDUCED LOCAL IMMUNE RESPONSE TO FOOD ANTIGENS INCREASES PAIN SIGNALING ACROSS THE GUT IN MICE	10.1053/j.gastro.2025.01.246
20	VITAMIN D IN IRRITABLE BOWEL SYNDROME: EXPLORING ITS ROLE IN SYMPTOM RELIEF AND PATHOPHYSIOLOGY	10.3390/nu17061028
21	UNTARGETED METABOLOMIC PROFILING OF COLONIC MUCOSA IN INDIVIDUALS WITH IRRITABLE BOWEL SYNDROME	10.3390/biomedicines13030629
22	RESISTANT STARCH AND MICROBIOTA-DERIVED SECONDARY METABOLITES: A FOCUS ON POSTBIOTIC PATHWAYS IN GUT HEALTH AND IRRITABLE BOWEL SYNDROME	10.3390/ijms26167753
23	IRRITABLE BOWEL SYNDROME: A HALLMARK OF PSYCHOLOGICAL DISTRESS IN WOMEN?	10.3390/life15020277
24	MENDELIAN RANDOMIZATION ANALYSIS REVEALS CAUSAL ASSOCIATIONS BETWEEN BEVERAGES AND IRRITABLE BOWEL SYNDROME: ALCOHOL, BUT NOT OTHERS	10.1002/fsn3.70761
25	LACIDOPHILIN TABLETS RELIEVE IRRITABLE BOWEL SYNDROME IN RATS BY REGULATING GUT MICROBIOTA DYSBIOSIS AND INTESTINAL INFLAMMATION	10.1038/s41598-025-91883-3
26	CHARACTERIZATION OF POST-INFLAMMATORY IRRITABLE BOWEL SYNDROME ANIMAL MODEL FOLLOWING ACUTE COLITIS RECOVERY	10.1038/s41598-025-88981-7
27	VERY-LOW-ABSORBABLE GERANIOL FOR THE TREATMENT OF IRRITABLE BOWEL SYNDROME: A "REAL-WORLD" OPEN-LABEL STUDY ON 1585 PATIENTS	10.3390/nu17020328
28	RELATIONSHIP BETWEEN FODMAP DIET AND IRRITABLE BOWEL SYNDROME: A MENDELIAN RANDOMIZATION STUDY	10.1002/fsn3.70037
29	AN INTESTINAL METABOLITE EXACERBATES STRESS-INDUCED DIARRHEA	10.1248/yakushi.24-00190-2
30	INNOVATIONS IN THE DIAGNOSIS, TREATMENT, AND MANAGEMENT OF DISORDERS OF GUT-BRAIN INTERACTION (DGBI)	10.1080/17474124.2025.2508967
31	SMALL INTESTINE BACTERIAL OVERGROWTH BREATH TEST DOES NOT PREDICT SYMPTOM SEVERITY IN GUT-BRAIN INTERACTION DISORDERS: ROLE OF ANXIETY, DEPRESSION AND INFLAMMATORY BIOMARKERS	10.17235/reed.2025.11157/2025
32	TARGETED PROBIOTIC THERAPY IN IRRITABLE BOWEL SYNDROME: A CLINICAL EVALUATION ON CLOSTRIDIUM BUTYRICUM CBM588 AND BIFIDOBACTERIUM LONGUM W11	10.3389/fmed.2025.1604319
33	EFFECTS OF LACTOCOCCUS CREMORIS PS133 IN 5-HYDROXYTRYPTOPHAN-INDUCED IRRITABLE BOWEL SYNDROME MODEL RATS	10.3390/ijms26062464
34	CHARACTERIZATION OF GUT MICROBIOTA AND METABOLITES IN INDIVIDUALS WITH CONSTIPATION-PREDOMINANT IRRITABLE BOWEL SYNDROME	10.3389/fmicb.2025.1617288
35	TOXOPLASMA GONDII CHRONIC INFECTION DECREASES VISCERAL NOCICEPTION THROUGH PERIPHERAL OPIOID RECEPTOR SIGNALING	10.1371/journal.ppat.1013106
36	GUT-BRAIN-MICROBIOTA AXIS IN IRRITABLE BOWEL SYNDROME: A NARRATIVE REVIEW OF PATHOPHYSIOLOGY AND CURRENT APPROACHES	10.3390/app15126441
37	VOLATILE ORGANIC COMPOUNDS IN IRRITABLE BOWEL SYNDROME: MICROBIAL INSIGHTS INTO GUT-BRAIN DYNAMICS AND CLINICAL APPLICATIONS	10.1159/000548310
38	BEYOND THE "MASTER" ROLE IN ALLERGY: INSIGHTS INTO INTESTINAL MAST CELL PLASTICITY AND GASTROINTESTINAL DISEASES	10.3390/biomedicines13020320
39	MENTHACARIN, A PROPRIETARY COMBINATION OF PEPPERMINT AND CARAWAY OIL, ALTERS CULTURED HUMAN FECAL MICROBIOTA COMPOSITION, RESULTING IN INCREASED SCFA PRODUCTION	10.3389/fphar.2025.1569052
40	COULD THE THERAPEUTIC EFFECT OF PHYSICAL ACTIVITY ON IRRITABLE BOWEL SYNDROME BE MEDIATED THROUGH CHANGES TO THE GUT MICROBIOME? A NARRATIVE AND HYPOTHESIS GENERATING REVIEW	10.1111/nmo.70004
41	ATRACTYLENOLIDE I AMELIORATES POST-INFECTIOUS IRRITABLE BOWEL SYNDROME BY INHIBITING THE POLYMERASE I AND TRANSCRIPT RELEASE FACTOR AND C-JUN N-TERMINAL KINASE/INDUCIBLE NITRIC OXIDE SYNTHASE PATHWAY	10.19852/j.cnki.jtcm.2025.01.006
42	CIRCADIAN RHYTHM PERTURBATION CAUSES IBS-LIKE CHARACTERISTICS AND ALTERED FECAL METABOLOME IN MICE	10.1186/s12866-025-04009-0
43	SYNERGISTIC MODULATION OF THE GUT-BRAIN-IMMUNE AXIS BY A DUAL LACTOBACILLUS COMBINATION IN A MURINE IBS MODEL	10.4014/jmb.2507.07018
44	IMPACT OF MICROBIOTA ON IRRITABLE BOWEL SYNDROME PATHOGENESIS AND MANAGEMENT: A NARRATIVE REVIEW	10.3390/medicina61010109
45	PERIODIC CHANGES IN THE GUT MICROBIOME IN WOMEN WITH THE MIXED TYPE OF IRRITABLE BOWEL SYNDROME	10.3390/biomedicines13030652
46	THE EFFECTS OF LOW FODMAP DIET ON GUT MICROBIOTA REGULATION: A SYSTEMATIC REVIEW AND META-ANALYSIS	10.1111/1750-3841.70072
47	FUNCTIONAL FOODS AND NUTRACEUTICALS IN IRRITABLE BOWEL SYNDROME	10.3390/jcm14061830
48	COMPLEX PROBIOTICS AMELIORATE FECAL MICROBIOTA TRANSPLANTATION-INDUCED IBS IN MICE VIA GUT MICROBIOTA AND METABOLITE MODULATION	10.3390/nu17050801
49	TEMPLE STAY DIET AND ITS IMPACT ON GUT MICROBIOME AND IRRITABLE BOWEL SYNDROME: A PROSPECTIVE COHORT STUDY	10.1039/d4fo06143h
50	AN EFFECTIVE ORAL DRUG DELIVERY ROUTE FOR PHARMACOKINETIC COMPLICATIONS: SPIRULINA LIPID NANOTECHNOLOGY SYSTEM	10.1002/advs.202509731
51	WULING POWDER AMELIORATES DIARRHEA-PREDOMINANT IRRITABLE BOWEL SYNDROME IN MICE BY MODULATING GUT MUCOSAL MICROBIOTA AND ALLEVIATING INTESTINAL INFLAMMATION	10.3389/fcimb.2025.1652186
52	THE EVOLUTION OF IRRITABLE BOWEL SYNDROME AS A GROUP OF ORGANIC DISEASES: A NARRATIVE REVIEW	10.1080/17474124.2025.2549381
53	THE ASSOCIATION BETWEEN ULTRA-PROCESSED FOODS CONSUMPTION AND DISORDERS OF GUT-BRAIN INTERACTION: THE ISFAHAN FUNCTIONAL DISORDERS (ISFUN) STUDY	10.1111/nmo.70071
54	SMALL INTESTINAL BACTERIAL OVERGROWTH : FROM MALABSORPTION TO MISINTERPRETATION	10.23736/S2724-5985.24.03781-1
55	DECIPHERING GUT MICROBIOME DYNAMICS IN IRRITABLE BOWEL SYNDROME USING DEEP LEARNING	10.1111/nmo.70153
56	A NOVEL CHRM3-DRIVEN PRECLINICAL MODEL OF IRRITABLE BOWEL SYNDROME	10.1096/fj.202501572R
57	ADVANCES IN FECAL MICROBIOTA TRANSPLANTATION FOR GUT DYSBIOSIS-RELATED DISEASES	10.1002/advs.202413197
58	THE FODMAP-REDUCING POTENTIAL OF SOURDOUGH-DERIVED LACTOBACILLUS STRAINS FROM THE MARMARA REGION OF TURKEY	10.1002/fsn3.70241
59	FECAL PROTEOLYTIC BACTERIA AND STAPHYLOCOCCAL SUPERANTIGENS ARE ASSOCIATED WITH ABDOMINAL PAIN SEVERITY IN IRRITABLE BOWEL SYNDROME	10.14309/ajg.0000000000003042
60	ELECTRO-ACUPUNCTURE FOR IRRITABLE BOWEL SYNDROME WITH CONSTIPATION: STUDY PROTOCOL OF A PILOT, RANDOMIZED, DOUBLE-BLINDED, SHAM-CONTROLLED TRIAL	10.3389/fneur.2025.1632822
61	LOW-FODMAP DIET FOR IRRITABLE BOWEL SYNDROME: INSIGHTS FROM MICROBIOME	10.3390/nu17030544
62	POST-INFECTIOUS IRRITABLE BOWEL SYNDROME IN A PAEDIATRIC POPULATION: FIRST DATA IN A MIDDLE EASTERN COUNTRY	10.1186/s12887-025-05872-6
63	STRESS TRIGGERS IRRITABLE BOWEL SYNDROME WITH DIARRHEA THROUGH A SPERMIDINE-MEDIATED DECLINE IN TYPE I INTERFERON	10.1016/j.cmet.2024.09.002
64	A REVIEW OF THE MECHANISMS OF ACTION OF THE HERBAL MEDICINE, STW 5-II, UNDERLYING ITS EFFICACY IN DISORDERS OF GUT-BRAIN INTERACTION	10.1111/nmo.70047
65	GUT FEELING: UNDERSTANDING THE ENDOMETRIOSIS-DIGESTIVE LINK TO ENHANCE PATIENT CARE AND SYMPTOM CONTROL	10.1097/GCO.0000000000001041
66	A PROBIOTIC MIXTURE OF LACTOBACILLUS RHAMNOSUS LR 32, BIFIDOBACTERIUM LACTIS BL 04, AND BIFIDOBACTERIUM LONGUM BB 536 COUNTERACTS THE INCREASE IN PERMEABILITY INDUCED BY THE MUCOSAL MEDIATORS OF IRRITABLE BOWEL SYNDROME BY ACTING ON ZONULA OCCLUDENS 1	10.3390/ijms26062656
67	EFFECTS OF TANSHINONE IIA ON INTESTINAL MICROFLORA DIVERSITY AND IMMUNE FUNCTION IN RATS WITH IRRITABLE BOWEL SYNDROME	10.32383/appdr/203323
68	APTAMER-CHITOSAN MODIFIED CHLOROGENIC ACID DERIVED NANOPARTICLES FOR ENHANCING TARGET TREATMENT IN DIARRHEA-PREDOMINANT IRRITABLE BOWEL SYNDROME	10.1016/j.ijbiomac.2025.145729
69	THE RELATIONSHIP BETWEEN PREMATURITY AND MODE OF DELIVERY WITH DISORDERS OF GUT-BRAIN INTERACTION IN CHILDREN	10.3390/children12060799
70	DIGESTIVE MANIFESTATIONS OF POST-COVID-19: A FOCUS ON THERAPEUTIC STRATEGIES	10.3390/pathogens14060555
71	ALTERATIONS IN THE TONGUE COATING MICROBIOME IN PATIENTS WITH DIARRHEA-PREDOMINANT IRRITABLE BOWEL SYNDROME: A CROSS-SECTIONAL STUDY	10.1111/apm.70001
72	THE REALITY OF MODELING IRRITABLE BOWEL SYNDROME: PROGRESS AND CHALLENGES	10.1080/17460441.2025.2481264
73	THE ASSOCIATION BETWEEN THE MEDITERRANEAN DIET AND THE PRIME DIET QUALITY SCORE AND NEW-DIAGNOSED IRRITABLE BOWEL SYNDROME: A MATCHED CASE-CONTROL STUDY	10.3389/fmed.2025.1529374
74	DECODING THE GUT-BRAIN AXIS: A JOURNEY TOWARD TARGETED INTERVENTIONS FOR DISORDERS-OF-GUT-BRAIN INTERACTION	10.1159/000543845
75	ASSOCIATION OF ROTATING SHIFT WORK WITH INCIDENT IRRITABLE BOWEL SYNDROME: A LARGE POPULATION-BASED PROSPECTIVE COHORT STUDY	10.3389/fpubh.2025.1541122
76	CLINICAL PRACTICE GUIDELINES FOR THE DIAGNOSIS OF CONSTIPATION-PREDOMINANT IRRITABLE BOWEL SYNDROME AND FUNCTIONAL CONSTIPATION IN ADULTS: A SCOPING REVIEW	10.1186/s12876-025-03774-6
77	EXPLORING THE GUT-BRAIN AXIS IN A LARGE COHORT OF PATIENTS WITH IRRITABLE BOWEL SYNDROME: IS THERE A LINK BETWEEN DEPRESSION AND INTESTINAL AND EXTRA-INTESTINAL SYMPTOMS?	10.1016/j.gastrohep.2025.502370
78	BIFIDOBACTERIUM ADOLESCENTIS PRL2019 IN PEDIATRIC IRRITABLE BOWEL SYNDROME: A MULTICENTRIC, RANDOMIZED, DOUBLE-BLIND, PLACEBO-CONTROLLED TRIAL	10.3390/microorganisms13030627
79	CONTRIBUTION OF SOURDOUGH FERMENTATION AND YEAST INVERTASE TO DEGRADATION OF FODMAPS IN SOURDOUGH BREAD AND PASTA	10.1007/s00217-025-04675-4
80	A BIBLIOMETRIC ANALYSIS OF GLOBAL RESEARCH STATUS AND TRENDS IN IRRITABLE BOWEL SYNDROME AND GUT MICROBIOTA METABOLITES	10.3389/fmicb.2025.1559926
81	DISSECTING THE BIDIRECTIONAL ASSOCIATIONS BETWEEN THE PROGRESSION OF GASTROINTESTINAL AND ENDOCRINE DISEASES	10.3389/fendo.2025.1538603
82	INTAKE OF FIBER AND MICRONUTRIENTS IN PATIENTS WITH IBS	10.1080/00365521.2025.2535721
83	CROSSTALK BETWEEN BILE ACIDS AND INTESTINAL EPITHELIUM: MULTIDIMENSIONAL ROLES OF FARNESOID X RECEPTOR AND TAKEDA G PROTEIN RECEPTOR 5	10.3390/ijms26094240
84	REFINED LACTULOSE HYDROGEN BREATH TEST FOR SMALL INTESTINAL BACTERIAL OVERGROWTH SUBGROUPING IRRITABLE BOWEL SYNDROME WITH LOW AND HIGH BREATH HYDROGEN	10.1155/grp/5597071
85	MICROBIOTA-HOST INTERACTIONS: EXPLORING THEIR DYNAMICS AND CONTRIBUTIONS TO HUMAN DISEASES	10.1002/mbo3.70043
86	EXPLORING THE RELATIONSHIP BETWEEN CO-ABUNDANCE OF GUT MICROBIOTA AND NOVEL METABOLIC PATHWAYS IN DIFFERENT SUBTYPES OF IRRITABLE BOWEL SYNDROME: INSIGHTS FROM THE AMERICAN GUT PROJECT	10.3389/fmed.2025.1615717
87	MICROALGAE-BASED INTESTINAL VILLI-TARGETING MULTISTAGE BIOSYSTEM FOR IRRITABLE BOWEL SYNDROME TREATMENT	10.1038/s41467-025-62360-2
88	INTESTINAL PERMEABILITY IN DISORDERS OF GUT-BRAIN INTERACTION: FROM BENCH TO BEDSIDE	10.1053/j.gastro.2024.08.033
89	SERUM PROTEINS AND FAECAL MICROBIOTA AS POTENTIAL BIOMARKERS IN NEWLY DIAGNOSED, TREATMENT-NAIVE INFLAMMATORY BOWEL DISEASE AND IRRITABLE BOWEL SYNDROME PATIENTS	10.1007/s00109-025-02558-5
90	MECHANISMS OF ACTION AND CLINICAL EFFECTIVENESS OF HERBAL TREATMENTS FOR DISORDERS OF GUT-BRAIN INTERACTION	10.1016/j.dld.2025.07.010
91	LINKING GUT MICROBIOTA AND IRRITABLE BOWEL SYNDROME (IBS): A REVIEW	10.2478/am-2025-0012
92	COMMON MISCONCEPTIONS AND CONTROVERSIES IN THE MANAGEMENT OF IRRITABLE BOWEL SYNDROME	10.1038/s41575-025-01065-9
93	INCREASE IN CIRCULATING GLP-1 FOLLOWING LOW FODMAP DIET IN IRRITABLE BOWEL SYNDROME PATIENTS	10.3389/fnut.2025.1615671
94	IRRITABLE BOWEL SYNDROME WITH DIARRHEA (IBS-D): EFFECTS OF CLOSTRIDIUM BUTYRICUM CBM588 PROBIOTIC ON GASTROINTESTINAL SYMPTOMS, QUALITY OF LIFE, AND GUT MICROBIOTA IN A PROSPECTIVE REAL-LIFE INTERVENTIONAL STUDY	10.3390/microorganisms13051139
95	MILK PEPTIDES ALLEVIATE IRRITABLE BOWEL SYNDROME BY SUPPRESSING COLONIC MAST CELL ACTIVATION AND PROSTAGLANDIN E2 PRODUCTION IN MICE	10.1016/j.foodres.2025.116470
96	EFFICACY AND SAFETY OF A MIXTURE OF MICROENCAPSULATED SODIUM BUTYRATE, PROBIOTICS, AND SHORT CHAIN FRUCTOOLIGOSACCHARIDES IN PATIENTS WITH IRRITABLE BOWEL SYNDROME-A RANDOMIZED, DOUBLE-BLIND, PLACEBO-CONTROLLED STUDY	10.3390/jcm14010006
97	SEX-BASED ASSOCIATIONS BETWEEN NEIGHBORHOOD DISADVANTAGE AND BRAIN-GUT ALTERATIONS IN INDIVIDUALS WITH IRRITABLE BOWEL SYNDROME	10.1186/s13293-025-00739-y
98	MICROBIAL DYSBIOSIS-ASSOCIATED NMDAR HYPERFUNCTION IN POST-INFECTIOUS IRRITABLE BOWEL SYNDROME WITH VISCERAL HYPERSENSITIVITY	10.1093/gastro/goaf065
99	PATCHOULI ALCOHOL RESTORES GUT HOMEOSTASIS IN IRRITABLE BOWEL SYNDROME WITH DIARRHEA THROUGH MYOSIN VA-MEDIATED NEUROTRANSMITTER REGULATION	10.1016/j.phymed.2025.156681
100	A LOW-FODMAP DIET ENHANCES IBS SYMPTOM RELIEF AND GUT MICROBIOTA HOMEOSTASIS: A META-ANALYSIS	10.1016/j.fbio.2025.107190
101	COGNITIVE IMPAIRMENT IN IBS: A NARRATIVE OVERVIEW	10.15403/jgld-5800
102	SHOULD WE TREAT SIBO PATIENTS? IMPACT ON QUALITY OF LIFE AND RESPONSE TO COMPREHENSIVE TREATMENT: A REAL-WORLD CLINICAL PRACTICE STUDY	10.3390/nu17071251
103	THE ROLE OF GANYU IN FORMATION OF LIVER DEPRESSION AND SPLEEN DEFICIENCY SYNDROME: ANALYSIS FROM GUT MICROBIOTA	10.1155/grp/2125189
104	GINSENOSIDES AND GUT MICROBIOTA: DIFFERENTIAL EFFECTS ON HEALTHY INDIVIDUALS AND IRRITABLE BOWEL SYNDROME SUBTYPES	10.7717/peerj.19223
105	PROBIOTICS INTERVENTIONS MODULATING GUT MICROBIOTA COMPOSITION IN INDIVIDUALS WITH INTESTINAL CONSTIPATION: PROTOCOL OF A SYSTEMIC REVIEW AND META-ANALYSIS OF RANDOMIZED CONTROLLED TRIALS	10.1371/journal.pone.0311799
106	HUMAN-DERIVED MICRORNA 21 REGULATES INDOLE AND L-TRYPTOPHAN BIOSYNTHESIS TRANSCRIPTS IN THE GUT COMMENSAL BACTEROIDES THETAIOTAOMICRON	10.1128/mbio.03928-24
107	A "JANUS" STRUCTURED NANOCLAY MICROGEL SYSTEM FOR TARGETED PROBIOTIC THERAPY IN DIARRHEA-PREDOMINANT IRRITABLE BOWEL SYNDROME	10.1016/j.jconrel.2025.113769
108	MULTI-KINGDOM MICROBIOTA ANALYSIS REVEALS BACTERIA-VIRAL INTERPLAY IN IBS WITH DEPRESSION AND ANXIETY	10.1038/s41522-025-00760-4
109	ANTARCTIC KRILL OIL PHOSPHATIDYLCHOLINE ALLEVIATES VISCERAL HYPERSENSITIVITY IN IRRITABLE BOWEL SYNDROME: A LIPIDOMICS PERSPECTIVE	10.1016/j.fbio.2025.106478
110	PROBIOTICS IN HEALTH CARE: A CRITICAL APPRAISAL	10.1146/annurev-med-042423-042315
111	A BIFUNCTIONAL "TWO-IN-ONE" ARRAY FOR SIMULTANEOUS DIAGNOSIS OF IRRITABLE BOWEL SYNDROME AND IDENTIFICATION OF LOW-FODMAP DIETS	10.1021/acs.jafc.4c08690
112	BAICALEIN ALLEVIATES CHRONIC ACUTE STRESS-INDUCED IRRITABLE BOWEL SYNDROME-LIKE SYMPTOMS IN RATS VIA MODULATING THE ODC1/NF-ΚB PATHWAY AND OXIDATIVE STRESS	10.1016/j.bbrc.2025.152058
113	THE CAUSAL EFFECTS OF PRIMARY BILIARY CHOLANGITIS ON IRRITABLE BOWEL SYNDROME: A MENDELIAN RANDOMIZATION STUDY	10.1097/JS9.0000000000002457
114	ACUTE STRESS TRIGGERS SEX-DEPENDENT RAPID ALTERATIONS IN THE HUMAN SMALL INTESTINE MICROBIOTA COMPOSITION	10.3389/fmicb.2024.1441126
115	EXPLORING A MICROBIOTA-TARGETED DIETARY STRATEGY FOR IRRITABLE BOWEL SYNDROME	10.1016/j.fbio.2025.106758
116	LONG-TERM RISK OF IRRITABLE BOWEL SYNDROME ASSOCIATED WITH TRIGLYCERIDE-GLUCOSE RELATED INDICES: A LARGE-SCALE PROSPECTIVE COHORT STUDY	10.1177/17562848251383796
117	TRANSIENT COLONIZATION WITH BLASTOCYSTIS SPP. AFTER TRANSMISSION VIA FECAL MICROBIOTA TRANSPLANTATION	10.1007/s10096-025-05124-6
118	RISK FACTORS FOR DEVELOPING IRRITABLE BOWEL SYNDROME: SYSTEMATIC UMBRELLA REVIEW OF REVIEWS	10.1186/s12916-025-03930-5
119	DIAGNOSTIC ACCURACY AND QUALITY OF ARTIFICIAL INTELLIGENCE MODELS IN IRRITABLE BOWEL SYNDROME: A SYSTEMATIC REVIEW	10.3748/wjg.v31.i23.106836
120	RESEARCH ON FUNCTIONAL CONSTIPATION WITH ANXIETY OR DEPRESSION: A BIBLIOMETRIC ANALYSIS	10.3389/fpsyt.2025.1607297
121	THE EMERGING ROLE OF THE GUT MICROBIOME IN DEPRESSION: IMPLICATIONS FOR PRECISION MEDICINE	10.1038/s41380-025-03191-x
122	EFFECT OF JAPANESE TRADITIONAL MEDICATION ON MALES WITH DIARRHEA-PREDOMINANT IRRITABLE BOWEL SYNDROME AND GUT MICROBIOME: A SINGLE-ARM PROSPECTIVE STUDY	10.1016/j.eujim.2025.102512
123	EXPLORATION OF CYTOKINES AND MICROBIOME AMONG MALES AND FEMALES WITH DIARRHEA-PREDOMINANT IRRITABLE BOWEL SYNDROME	10.1007/s10620-024-08836-5
124	GUT SENSORY NEURONS AS REGULATORS OF NEURO-IMMUNE-MICROBIAL INTERACTIONS: FROM MOLECULAR MECHANISMS TO PRECISION THERAPY FOR IBD/IBS	10.1186/s12974-025-03500-9
125	MAPPING RESEARCH TRENDS ON INTESTINAL PERMEABILITY IN IRRITABLE BOWEL SYNDROME WITH A FOCUS ON NUTRITION: A BIBLIOMETRIC ANALYSIS	10.3390/nu17061064
126	ELECTROACUPUNCTURE AT BALIAO POINTS ATTENUATES VISCERAL HYPERSENSITIVITY IN IRRITABLE BOWEL SYNDROME VIA GUT-MICROBIOTA-MAST CELL-TPRV1 AXIS MODULATION	10.1111/nmo.70137
127	ASSOCIATION OF DIETARY CREATINE INTAKE FROM MEAT PROTEIN SOURCES WITH DIFFERENT TYPES OF INTESTINAL PROBLEMS: INSIGHTS FROM NHANES 2005-2010	10.3389/fnut.2025.1586569
128	MECHANISTIC INSIGHTS INTO A SELF-MANAGEMENT INTERVENTION IN YOUNG ADULTS WITH IRRITABLE BOWEL SYNDROME: A PILOT MULTI-OMICS STUDY	10.3390/biomedicines13092102
129	IMPACT OF POSITIVE GLUCOSE, LACTOSE, AND FRUCTOSE HYDROGEN BREATH TESTS ON SYMPTOMS AND QUALITY OF LIFE IN IRRITABLE BOWEL SYNDROME	10.1111/jgh.16891
130	THE MODULATORY ROLE OF BIOACTIVE COMPOUNDS IN FUNCTIONAL FOODS ON INFLAMMATION AND METABOLIC PATHWAYS IN CHRONIC DISEASES	10.3390/foods14050821
131	COMPARISON OF RIFAXIMIN MONOTHERAPY AND RIFAXIMIN COMBINED WITH PROBIOTICS IN PATIENTS WITH IRRITABLE BOWEL SYNDROME: A RANDOMIZED CONTROLLED TRIAL	10.3390/nu17050763
132	LUBIPROSTONE IN CHRONIC KIDNEY DISEASE: INSIGHTS INTO MITOCHONDRIAL FUNCTION AND POLYAMINES FROM A RANDOMIZED PHASE 2 CLINICAL TRIAL	10.1126/sciadv.adw3934
133	A REVIEW ON MIRNAS IN ENTERIC BACTERIA-MEDIATED HOST PATHOPHYSIOLOGY: MECHANISMS AND IMPLICATIONS	10.1002/jbt.70160
134	TRACKING ANTI-CYTOLETHAL DISTENDING TOXIN B AND ANTI-VINCULIN OVER TIME AND THEIR ROLES IN SYMPTOMS	10.1007/s10620-025-09068-x
135	MICROBIAL INFLUENCES ON IRRITABLE BOWEL SYNDROME	10.1016/j.gtc.2024.12.003
136	EFFECTS OF SHORT-CHAIN FATTY ACID-PRODUCING PROBIOTIC METABOLITES ON SYMPTOM RELIEF AND INTESTINAL BARRIER FUNCTION IN PATIENTS WITH IRRITABLE BOWEL SYNDROME: A DOUBLE-BLIND, RANDOMIZED CONTROLLED TRIAL	10.3389/fcimb.2025.1616066
137	CALCIUM BUTYRATE EFFICACY IN PEDIATRIC IRRITABLE BOWEL SYNDROME: RANDOMIZED PLACEBO-CONTROLLED MULTIOMICS-BASED CLINICAL TRIAL	10.1002/jpn3.70154
138	STUDY PROTOCOL FOR A PROSPECTIVE, INVESTIGATOR-INITIATED CLINICAL TRIAL ON THE VASCULAR EFFECTS OF ACUPUNCTURE IN THE ABDOMEN AND LOWER LIMBS FOR PATIENTS WITH DIARRHEA-PREDOMINANT IRRITABLE BOWEL SYNDROME	10.1007/s00384-025-04868-z
139	DIARRHEA-PREDOMINANT IRRITABLE BOWEL SYNDROME TREATMENT OPTIONS ELUXADOLINE, RIFAXIMIN, AND ALOSETRON: ANALYSIS OF THE FDA ADVERSE EVENT REPORTING SYSTEM (FAERS) DATABASE	10.1080/14740338.2025.2490841
140	THE ASSOCIATION BETWEEN OXIDATIVE BALANCE SCORE WITH CONSTIPATION AND DIARRHEA IN US ADULTS: A CROSS-SECTIONAL ANALYSIS OF NHANES 2007-2010	10.1186/s12876-025-03597-5
141	GUT MICROBIOTA AND EXERCISE: PROBIOTICS TO MODIFY THE COMPOSITION AND ROLES OF THE GUT MICROBIOTA IN THE CONTEXT OF 3P MEDICINE	10.1007/s00248-025-02529-w
142	RESEARCH PROGRESS ON THE MECHANISMS OF COMORBIDITY BETWEEN FUNCTIONAL GASTROINTESTINAL DISORDERS AND MENTAL DISORDERS: A REVIEW	10.1097/MD.0000000000042925
143	ASSESSMENT OF THE GUT MICROBIOME IN PATIENTS WITH COEXISTING IRRITABLE BOWEL SYNDROME AND CHRONIC FATIGUE SYNDROME	10.3390/nu17132232
144	EXPLORING THE GUT-EXERCISE LINK: A SYSTEMATIC REVIEW OF GASTROINTESTINAL DISORDERS IN PHYSICAL ACTIVITY	10.3748/wjg.v31.i22.106835
145	THE ROLE OF BLASTOCYSTIS SPP. IN THE ETIOLOGY OF GASTROINTESTINAL AND AUTOIMMUNE DISEASES	10.3390/pathogens14040313
146	THE GUT-MASTICATORY MUSCLES-TEMPOROMANDIBULAR JOINT PAIN AXIS-A SCOPING REVIEW	10.22514/jofph.2025.021
147	POSSIBLE ROLE OF BUTYRIC ACID IN LONG-TERM SYMPTOM RELIEF IN IRRITABLE BOWEL SYNDROME PATIENTS FOLLOWING FECAL MICROBIOTA TRANSPLANTATION	10.1111/nmo.70115
148	THE EARLY-LIFE GUT MICROBIOME IN COMMON PEDIATRIC DISEASES: ROLES AND THERAPEUTIC IMPLICATIONS	10.3389/fnut.2025.1597206
149	EFFECTS OF PROBIOTICS AND DIET MANAGEMENT IN PATIENTS WITH IRRITABLE BOWEL SYNDROME: A SYSTEMATIC REVIEW AND NETWORK META-ANALYSIS	10.1093/nutrit/nuae217
150	MAST CELLS AND MICROBIOME IN HEALTH AND DISEASE	10.31083/FBL26283
151	WHY ARE DISORDERS OF GUT-BRAIN INTERACTION (DGBI) OFTEN FOOD-RELATED? DUODENAL EOSINOPHILS AND MAST CELLS, SMALL INTESTINAL BACTERIA, FOOD ALLERGY AND ALTERED FOOD INTAKE IN FUNCTIONAL DYSPEPSIA AND THE IRRITABLE BOWEL SYNDROME: A NEW PARADIGM	10.1007/s00535-025-02268-2
152	LACTIC ACID BACTERIA ACT AS POTENT INTERVENTIONS IN IMPROVING HYPERURICEMIA: A REVIEW	10.26599/FSHW.2024.9250255
153	EFFECT OF SOURCE AND DEGREE OF ESTERIFICATION OF HIGH METHOXYL PECTIN ON ORAL COLON-TARGETED MULTIPARTICULATED DELIVERY OF OTILONIUM BROMIDE	10.1021/acsomega.5c04979
154	MULTISTRAIN PROBIOTICS PLUS VITAMIN D IMPROVE GUT BARRIER FUNCTION AND GUT MICROBIOTA COMPOSITION IN IRRITABLE BOWEL SYNDROME WITHOUT CONSTIPATION: RESULTS FROM A DOUBLE-BLIND, RANDOMIZED, PLACEBO-CONTROLLED TRIAL	10.3390/nu17101708
155	UNRAVELING THE GUT-BRAIN ENIGMA: NEW FRONTIERS IN FUNCTIONAL DYSPEPSIA AND GASTROPARESIS	10.1016/j.prp.2025.156220
156	COMPREHENSIVE TREATMENT OF FUNCTIONAL DYSPEPSIA USING TRADITIONAL CHINESE MEDICINE: A REVIEW BASED ON PATHOPHYSIOLOGICAL PERSPECTIVES	10.2147/DDDT.S514042
157	EXPLORING THE THERAPEUTIC POTENTIAL OF MEDICINAL PLANTS IN THE CONTEXT OF GASTROINTESTINAL HEALTH: A REVIEW	10.3390/plants14050642
158	A PRELIMINARY STUDY OF THE ASSOCIATION BETWEEN BLASTOCYSTIS AND QUANTIFICATION OF SELECTED YEASTS IN IBD AND IBS PATIENTS	10.3389/fmed.2025.1514587
159	EFFICACY OF A LOW-FODMAP DIET ON THE SEVERITY OF GASTROINTESTINAL SYMPTOMS AND QUALITY OF LIFE IN THE TREATMENT OF GASTROINTESTINAL DISORDERS-A SYSTEMATIC REVIEW OF RANDOMIZED CONTROLLED TRIALS	10.3390/nu17122045
160	EFFICACY AND SAFETY OF TRANSCUTANEOUS AURICULAR VAGUS NERVE STIMULATION IN PATIENTS WITH CONSTIPATION-PREDOMINANT IRRITABLE BOWEL SYNDROME: A SINGLE-CENTER, SINGLE-BLIND, RANDOMIZED CONTROLLED TRIAL	10.14309/ajg.0000000000003257
161	BACTERIA INTO BLOODSTREAM CAUSED BY ORAL PROBIOTICS BASED ON WHOLE GENOME SEQUENCING: A CASE REPORT	10.1097/MD.0000000000043337
162	THE INTERPLAY BETWEEN IMMUNOLOGICAL STATUS AND GUT MICROBIAL DYSBIOSIS IN THE DEVELOPMENT OF THE SYMPTOMS OF IRRITABLE BOWEL SYNDROME: A SYSTEMATIC REVIEW WITH META-ANALYSIS	10.1007/s10620-025-09360-w
163	PHYSICAL EXERCISE AS A THERAPEUTIC APPROACH IN GASTROINTESTINAL DISEASES	10.3390/jcm14051708
164	THE DETRIMENTAL IMPACT OF ULTRA-PROCESSED FOODS ON THE HUMAN GUT MICROBIOME AND GUT BARRIER	10.3390/nu17050859
165	OPTIMIZING NUTRITIONAL BALANCE: INTEGRATING THE MEDITERRANEAN DIET INTO LOW-FODMAP NUTRITION	10.3390/microorganisms13092085
166	SAFETY AND EFFICACY OF FECAL MICROBIOTA, LIVE-JSLM TO PREVENT RECURRENT CLOSTRIDIOIDES DIFFICILE INFECTION IN PARTICIPANTS WITH IRRITABLE BOWEL SYNDROME	10.1007/s40121-025-01208-0
167	AN OVERVIEW OF PROGRESS IN ESTABLISHING A DIAGNOSTIC TOOL FOR NON-CELIAC GLUTEN SENSITIVITY	10.1080/14737159.2025.2458469
168	COMPARATIVE ANALYSIS OF GUT MICROBIOTA IN PATIENTS WITH IRRITABLE BOWEL SYNDROME AND HEALTHY CONTROLS	10.3390/jcm14041198
169	THE TEN DIETARY COMMANDMENTS FOR PATIENTS WITH IRRITABLE BOWEL SYNDROME: A NARRATIVE REVIEW WITH PRAGMATIC INDICATIONS	10.3390/nu17152496
170	SAFETY, TOLERABILITY, AND PRELIMINARY EFFECTS OF CRICKET CHITIN FOR ADULTS WITH IBS: A DOUBLE-BLIND RANDOMIZED CROSSOVER PILOT TRIAL	10.1039/d5fo01540e
171	EUROPEAN CONSENSUS ON FUNCTIONAL BLOATING AND ABDOMINAL DISTENSION-AN ESNM/UEG RECOMMENDATIONS FOR CLINICAL MANAGEMENT	10.1002/ueg2.70098
172	SYNERGIZING ARTIFICIAL INTELLIGENCE AND PROBIOTICS: A COMPREHENSIVE REVIEW OF EMERGING APPLICATIONS IN HEALTH PROMOTION AND INDUSTRIAL INNOVATION	10.1016/j.tifs.2025.104938
173	GUT MICROBIOTA THERAPY IN GASTROINTESTINAL DISEASES	10.3389/fcell.2025.1514636
174	UNRAVELING FUNCTIONAL DYSPEPSIA: PATHOPHYSIOLOGICAL MECHANISMS, MICROBIOTA INTERACTIONS, AND EMERGING THERAPEUTIC STRATEGIES	10.1016/j.prp.2025.156118
175	PERSPECTIVES ON BERBERINE AND THE REGULATION OF GUT MICROBIOTA: AS AN ANTI-INFLAMMATORY AGENT	10.3390/ph18020193
176	A REVIEW OF THE INFLUENCE OF PREBIOTICS, PROBIOTICS, SYNBIOTICS, AND POSTBIOTICS ON THE HUMAN GUT MICROBIOME AND INTESTINAL INTEGRITY	10.3390/jcm14113673
177	ANAEROBIC GUT BACTERIA AND THEIR POTENTIAL ROLE IN THE INITIATION, EXACERBATION, AND DEVELOPMENT OF HUMAN COLORECTAL CANCER: A NARRATIVE REVIEW	10.3389/fcimb.2025.1559001
178	MULTI-OMICS REVEALED THAT THE POSTBIOTIC OF HAWTHORN-PROBIOTIC ALLEVIATED CONSTIPATION CAUSED BY LOPERAMIDE IN ELDERLY MICE	10.3389/fnut.2025.1498004
179	FECAL MICROBIOTA TRANSPLANTATION: APPLICATION SCENARIOS, EFFICACY PREDICTION, AND FACTORS IMPACTING DONOR-RECIPIENT INTERPLAY	10.3389/fmicb.2025.1556827
180	THE BRAIN-GUT AXIS: THE DAWN OF NEUROLOGICAL DISORDERS?	10.1684/abc.2025.1981
181	TRANSCRIPTOMIC AND METABOLOMIC CORRELATES OF INCREASED COLONIC PERMEABILITY IN POSTINFECTION IRRITABLE BOWEL SYNDROME	10.1016/j.cgh.2024.06.028
182	ADVANCING GUT MICROBIOME INSIGHTS: GRAPHENE QUANTUM DOT NANOBIOSENSORS FOR MICROBIAL METABOLITE DETECTION	10.1016/j.cej.2025.162954
183	GUT MICROECOLOGICAL PRESCRIPTION: A NOVEL APPROACH TO REGULATING INTESTINAL MICRO-ECOLOGICAL BALANCE	10.2147/IJGM.S504616
184	NUTRITIONAL APPROACH TO SMALL INTESTINAL BACTERIAL OVERGROWTH: A NARRATIVE REVIEW	10.3390/nu17091410
185	LEGUME SEED COAT POLYSACCHARIDES: EXTRACTION, PHYSICOCHEMICAL PROPERTIES, AND ANTI-INFLAMMATORY POTENTIAL AGAINST INTESTINAL INFLAMMATION-A REVIEW	10.1016/j.ijbiomac.2025.145662
186	FECAL MICROBIOTA TRANSPLANTATION FROM PATIENTS INTO ANIMALS TO ESTABLISH HUMAN MICROBIOTA-ASSOCIATED ANIMAL MODELS: A SCOPING REVIEW	10.1186/s12967-025-06645-6
187	ADVANCEMENTS AND CHALLENGES IN MODELING MECHANOBIOLOGY IN INTESTINAL HOST-MICROBIOTA INTERACTION	10.1021/acsami.4c20961
188	DIETARY HABITS AND THEIR INFLUENCE ON THE MICROBIOME AND MENTAL HEALTH IN ADOLESCENTS	10.3390/nu17091496
189	THE INTESTINAL MICROBIOTA MODULATES THE VISCERAL SENSITIVITY INVOLVED IN IBS INDUCED BY RESTRAINT COMBINED WITH TAIL CLUSTERING	10.3389/fcimb.2025.1549617
190	EXPLORING THE POTENTIAL USE OF PROBIOTICS, PREBIOTICS, SYNBIOTICS, AND POSTBIOTICS AS ADJUVANTS FOR MODULATING THE VAGINAL MICROBIOME: A BIBLIOMETRIC REVIEW	10.1007/s12602-024-10444-8
191	POSTBIOTIC POTENTIAL OF LACTOCOCCUS LACTIS CNCM I-5388 IN ALLEVIATING VISCERAL PAIN IN FEMALE RAT THROUGH GABA PRODUCTION: THE INNOVATIVE CONCEPT OF THE "ACTIVE-GAD BAG"	10.1096/fj.202401125RR
192	LACTOBACILLUS PLANTARUM AND GALACTO-OLIGOSACCHARIDES SYNBIOTIC RELIEVE IRRITABLE BOWEL SYNDROME BY RESHAPING GUT MICROBIOTA AND ATTENUATING MAST CELL HYPERACTIVATION	10.3390/nu17101670
193	CHLOROGENIC ACID AND INTESTINAL HEALTH: MECHANISTIC INSIGHTS AND THERAPEUTIC APPLICATIONS	10.1039/d5fo00853k
194	FROM INFLAMMASOMES TO PYROPTOSIS: MOLECULAR MECHANISMS IN CHRONIC INTESTINAL DISEASES - OPPORTUNITY OR CHALLENGE?	10.2147/JIR.S498703
195	GOAT MILK OLIGOSACCHARIDES: REGULATING INFANT IMMUNITY BY INTERVENTION IN THE GUT MICROBIOTA	10.1039/d5fo00162e
196	EUROPEAN CONSENSUS ON MALABSORPTION-UEG & SIGE, LGA, SPG, SRGH, CGS, ESPCG, EAGEN, ESPEN, AND ESPGHAN	10.1002/ueg2.70011
197	UNVEILING PROBIOTIC AND PREBIOTIC FUNCTIONAL DAIRY FOODS: A HEALTH BENEFICIAL OUTLOOK	10.1007/s13205-025-04341-2
198	THE HIDDEN GENETIC AND MICROBIAL NETWORKS CONNECTING NEUROPSYCHIATRIC AND DIGESTIVE DISORDERS	10.1016/j.csbj.2025.07.029
199	EFFECTS OF MICROBIOTA-BASED INTERVENTIONS ON DEPRESSION AND ANXIETY IN CHILDREN AND ADOLESCENTS-A SYSTEMATIC REVIEW	10.1002/jpn3.70092
200	CAUSAL LINK BETWEEN MENTAL DISORDERS AND GASTROINTESTINAL DISEASES: A MENDELIAN RANDOMIZATION STUDY	10.3389/fendo.2025.1288619
201	CLINICAL EVIDENCE ON THE HEALTH BENEFITS AND SAFETY OF PROBIOTIC LACTICASEIBACILLUS RHAMNOSUS: A SYSTEMATIC REVIEW	10.1007/s12602-025-10646-8
202	EUROPEAN CONSENSUS ON MALABSORPTION-UEG & SIGE, LGA, SPG, SRGH, CGS, ESPCG, EAGEN, ESPEN, AND ESPGHAN. PART 1: DEFINITIONS, CLINICAL PHENOTYPES, AND DIAGNOSTIC TESTING FOR MALABSORPTION	10.1002/ueg2.70012
203	SMALL INTESTINAL BACTERIAL OVERGROWTH (SIBO) - PREVENTION AND THERAPEUTIC ROLE OF NUTRITION, PREBIOTICS, PROBIOTICS, AND PROKINETICS	10.2174/0113816128373584250407134451
204	TO COMBAT ABNORMAL CELL SIGNALING MEDIATED GASTROINTESTINAL CANCER BY THERAPEUTIC MODULATION OF GUT MICROBIOTA UTILIZING PREBIOTICS, POSTBIOTICS, AND SYNBIOTICS	10.2174/0115680096373099250709100217
205	AN EVIDENCE-BASED UPDATE ON THE DIAGNOSIS AND MANAGEMENT OF IRRITABLE BOWEL SYNDROME	10.1080/17474124.2025.2455586
206	BACILLUS MEGATERIUM DSM 32963 ENHANCES SPECIALIZED PRO-RESOLVING MEDIATOR PRODUCTION FROM AN N-3 PUFA SALT IN A DYNAMIC MODEL OF THE HUMAN INTESTINE	10.3390/metabo15020105
207	ONE MECHANISM OF SPLEEN-KIDNEY YANG DEFICIENCY IBS-D: INTESTINAL MICROBIOTA AFFECT ATPASE	10.3389/fmicb.2025.1595418
208	GUT DYSBIOSIS: NUTRITIONAL CAUSES AND RISK PREVENTION IN POULTRY, WITH REFERENCE TO OTHER ANIMALS	10.4314/sajas.v55i2.01
209	BELCHING, BLOATING, AND FLATULENCE: PITFALLS AND CHALLENGES IN EVALUATING AND MANAGING SYMPTOMS OF INTESTINAL GAS AND HOW TO AVOID THEM	10.1080/17474124.2025.2514239
210	SUPPLEMENTING HIV-ART WITH CANNABINOIDS INCREASES SEROTONIN, BHB, AND AHR SIGNALING WHILE REDUCING SECONDARY BILE ACIDS AND ACYLCHOLINES	10.1126/sciadv.adw4021
211	ASSOCIATION BETWEEN ATTENTION-DEFICIT/HYPERACTIVITY DISORDERS AND INTESTINAL DISORDERS: A SYSTEMATIC REVIEW AND META-ANALYSIS	10.1038/s41598-025-04303-x
212	HUMAN MILK OLIGOSACCHARIDES MODULATING INFLAMMATION IN INFANTS, ADULTS, AND OLDER INDIVIDUALS-FROM CONCEPTS TO APPLICATIONS	10.1016/j.advnut.2025.100433
213	RECENT ADVANCES IN THERAPEUTIC PROBIOTICS: INSIGHTS FROM HUMAN TRIALS	10.1128/cmr.00240-24
214	GINSENG AS A THERAPEUTIC TARGET TO ALLEVIATE GUT AND BRAIN DISEASES VIA MICROBIOME REGULATION	10.1016/j.jgr.2024.04.005
215	ENTERIC NERVOUS SYSTEM DYSFUNCTION AS A DRIVER OF CENTRAL NERVOUS SYSTEM DISORDERS: THE FORGOTTEN BRAIN IN NEUROLOGICAL DISEASE	10.1016/j.neuroscience.2025.03.015
216	A REWEIGHTED RANDOM FOREST TO PREDICT HEALTH OUTCOMES USING HUMAN MICROBIOME DATA	10.1214/24-AOAS1973
217	DEMYSTIFYING CARBOHYDRATE MALDIGESTION: A CLINICAL REVIEW	10.14309/ajg.0000000000003374
218	THE IMPACT OF A1-AND A2 Β-CASEIN ON HEALTH OUTCOMES: A COMPREHENSIVE REVIEW OF EVIDENCE FROM HUMAN STUDIES	10.3390/app15137278
219	USE OF POSTBIOTICS AND PARABIOTICS FROM LACTOBACILLI IN THE TREATMENT OF INFECTIOUS DIARRHEA	10.1016/j.micpath.2025.107580
220	SIBO, FROM MYTH TO REALITY	10.1016/j.revmed.2024.08.002
221	ADHERENCE TO GLOBAL DIET QUALITY SCORE IN RELATION TO GASTROESOPHAGEAL REFLUX DISEASE AND FLATULENCE IN IRANIAN ADULTS	10.1186/s12889-025-21934-x
222	GUT-MICROBIOTA-DERIVED METABOLITES AND PROBIOTIC STRATEGIES IN COLORECTAL CANCER: IMPLICATIONS FOR DISEASE MODULATION AND PRECISION THERAPY	10.3390/nu17152501
223	NEUROGASTROENTEROLOGY AND MOTILITY DISORDERS IN PATIENTS WITH CIRRHOSIS	10.1097/HC9.0000000000000622
224	LUPIN PROTEIN ISOLATES INFLUENCE THE NUTRITION, RHEOLOGY, AND PROTEIN PROFILE OF LUPIN-OAT YOGHURT ANALOGUES THROUGH PROBIOTIC ACTIVITY	10.1016/j.foodhyd.2025.111618
225	DIFFUSION KURTOSIS IMAGING BIOMARKERS ASSOCIATED WITH AMELIORATION OF NEUROINFLAMMATION, GRAY MATTER MICROSTRUCTURAL ABNORMALITIES, AND GUT DYSBIOSIS BY CENTRAL THALAMIC DEEP BRAIN STIMULATION IN AUTISTIC -LIKE YOUNG RATS	10.1016/j.neuroimage.2025.121344
226	SMALL INTESTINAL BACTERIAL OVERGROWTH IN CHILDREN: AN EXPERT REVIEW BY THE ESPGHAN GASTROENTEROLOGY COMMITTEE	10.1002/jpn3.70156
227	HIDDEN IN THE FAT: UNPACKING THE METABOLIC TANGO BETWEEN METABOLIC DYSFUNCTION-ASSOCIATED STEATOTIC LIVER DISEASE AND METABOLIC SYNDROME	10.3390/ijms26073448
228	TRANSFORMING GASTROINTESTINAL HEALTH WITH PROBIOTIC FERMENTED MILK: A SYSTEMATIC REVIEW AND META-ANALYSIS	10.1016/j.idairyj.2025.106393
229	THE AGEING OF THE HUMAN LOWER BOWEL	10.12968/hmed.2024.0734
230	FECAL MICROBIOTA TRANSPLANTATION-CURRENT PERSPECTIVE ON HUMAN HEALTH	10.3389/fmed.2025.1523870
231	ARTIFICIAL INTELLIGENCE APPLICATIONS TO PERSONALIZED DIETARY RECOMMENDATIONS: A SYSTEMATIC REVIEW	10.3390/healthcare13121417
232	REVIEW: HUMAN INTESTINAL BARRIER-OPTIMAL MEASUREMENT AND EFFECTS OF DIET IN THE ABSENCE OF OVERT INFLAMMATION OR ULCERATION	10.1111/apt.70225
233	GUT MICROBIOTA IN ANXIETY AND DEPRESSION: MECHANISMS, DRUG INTERACTIONS, AND THERAPEUTIC IMPLICATIONS	10.1007/s43440-025-00759-w
234	XYLOGLUCAN PROTECTS THE INTESTINAL BARRIER AND REDUCES BACTERIAL TRANSLOCATION IN EXPERIMENTAL CIRRHOSIS - A PROMISING NON-ANTIBIOTIC STRATEGY	10.17235/reed.2025.11236/2025
235	LINKING DIETARY FIBER TO HUMAN MALADY THROUGH CUMULATIVE PROFILING OF MICROBIOTA DISTURBANCE	10.1002/imt2.70004
236	UNDERSTANDING PROBIOTICS, PREBIOTICS, SYNBIOTICS, AND POSTBIOTICS: A COMPREHENSIVE REVIEW OF THE NEWEST DEFINITIONS, SELECTED STRAINS AND PRODUCTS	10.2478/am-2025-0013
237	PREVENTION OF RECURRENT CLOSTRIDIOIDES DIFFICILE INFECTION BY FECAL MICROBIOTA, LIVE-JSLM (REBYOTA®) ADMINISTERED VIA COLONOSCOPY: 6-MONTH DATA FROM THE SINGLE-ARM PHASE IIIB CDI-SCOPE TRIAL	10.1177/17562848251396744
238	MOLECULAR ASSESSMENT OF TRADITIONAL MONGOLIAN MEDICINE TONGOLA-5 IN LACTULOSE INDUCED DIARRHEA: AN IN VIVO STUDY	10.2147/DDDT.S527657
239	UNTAPPING THE POTENTIAL OF MEYEROZYMA GUILLIERMONDII FOR THE PRODUCTION OF FERMENTED TYPE II SOURDOUGH BREAD HAVING HEALTH PROMOTING ATTRIBUTES	10.1016/j.fbio.2025.107186
240	DYNAMICS OF THE GUT MICROBIOME IN SUBJECTS CHALLENGED WITH SHIGELLA SONNEI 53G IN A CONTROLLED HUMAN INFECTION MODEL	10.1128/msphere.00906-24
241	EXPLORING LACTIC ACID BACTERIA IN FOOD, HUMAN HEALTH, AND AGRICULTURE	10.1080/10408398.2025.2493236
242	COMBINING A DIET RICH IN FERMENTABLE CARBOHYDRATES WITH METFORMIN IMPROVES GLYCAEMIC CONTROL AND RESHAPES THE GUT MICROBIOTA IN PEOPLE WITH PREDIABETES	10.1038/s42255-025-01336-4
243	RESEARCH STATUS AND DEVELOPMENT TRENDS OF PROBIOTICS IN CLINICAL APPLICATIONS	10.3389/fnut.2025.1650883
244	THE IMPACT OF CARBOHYDRATE QUALITY ON GUT HEALTH: INSIGHTS FROM THE NHANES	10.1371/journal.pone.0315795
245	ANTIBIOTIC-RELATED DYSBIOSIS OF GUT MICROBIOTA IN HEALTHY VOLUNTEERS: A COMPARATIVE STUDY OF CEFTAZIDIME-AVIBACTAM, PIPERACILLIN-TAZOBACTAM, AND CEFTRIAXONE	10.1007/s10096-025-05184-8
246	L-ARABINOSE ALLEVIATES FUNCTIONAL CONSTIPATION IN MICE BY REGULATING GUT MICROBIOTA AND METABOLITES	10.3390/foods14050900
247	LONG-TERM FOLLOW-UP AFTER ACUTE GASTROENTERITIS CAUSED BY GIARDIA INFECTION IN JUVENILE DOGS	10.1111/jvim.70123
248	EFFICACY OF MEDITERRANEAN DIET VS. LOW-FODMAP DIET IN PATIENTS WITH NONCONSTIPATED IRRITABLE BOWEL SYNDROME: A PILOT RANDOMIZED CONTROLLED TRIAL	10.1111/nmo.70060
249	CHENODEOXYCHOLIC ACID ACTIVATES THE TGR5/TRPA1-5-HT PATHWAY TO REGULATE INTESTINAL MOTILITY IN BREASTFED INFANTS AND MOUSE MODELS	10.21037/tp-2025-100
250	MICROBIOME CONTRIBUTIONS TO PAIN: A REVIEW OF THE PRECLINICAL LITERATURE	10.1097/j.pain.0000000000003376
251	ASSOCIATION OF LOW-CALORIE SWEETENERS WITH SELECTED CIRCULATING BIOMARKERS OF INTESTINAL PERMEABILITY IN THE CANCER PREVENTION STUDY-3 DIET ASSESSMENT SUBSTUDY	10.1016/j.tjnut.2025.02.022
252	THE AHR/IL-22 AXIS IN CHRONIC GUT INFLAMMATION: UNRAVELING MECHANISMS AND THERAPEUTIC PROSPECTS	10.3389/fimmu.2025.1668173
253	POTENTIAL THERAPEUTIC BENEFITS OF CURCUMIN IN DEPRESSION OR ANXIETY INDUCED BY CHRONIC DISEASES: A SYSTEMATIC REVIEW OF MECHANISTIC AND CLINICAL EVIDENCE	10.3389/fphar.2025.1638645
254	DECODING THE GUT-BRAIN AXIS: TOWARD AI-DRIVEN INTEGRATION OF NEUROIMAGING AND GUT MICROBIOTA IN HUMAN HEALTH	10.1007/s00371-025-04000-w
255	EXPLORATORY EVALUATION OF CIRCULATING MICROBIOTA-DERIVED CORISIN LEVELS IN WOMEN WITH ADVERSE PREGNANCY OUTCOMES	10.3390/antiox14060670
256	THE ROLE OF BACTERIA-DERIVED HYDROGEN SULFIDE IN MULTIPLE AXES OF DISEASE	10.3390/ijms26073340
257	REWIRING THE BRAIN THROUGH THE GUT: INSIGHTS INTO MICROBIOTA-NERVOUS SYSTEM INTERACTIONS	10.3390/cimb47070489
258	ADVANCEMENTS IN THE PATHOGENESIS, DIAGNOSIS, AND THERAPEUTIC IMPLICATIONS OF INTESTINAL BACTERIA	10.3390/cimb47020106
259	2′-FUCOSYLLACTOSE SYNBIOTICS WITH BIFIDOBACTERIUM BIFIDUM TO IMPROVE INTESTINAL TRANSCRIPTIONAL FUNCTION AND GUT MICROBIOTA IN CONSTIPATED MICE	10.1016/j.foodres.2025.116840
260	GUT MICROBIOTA, DISORDERS OF GUT-BRAIN INTERACTION AND PSYCHIATRIC DISORDERS: A MENDELIAN RANDOMIZATION STUDY	10.7754/Clin.Lab.2025.250107
261	SMALL INTESTINAL BACTERIAL AND FUNGAL OVERGROWTH: HEALTH IMPLICATIONS AND MANAGEMENT PERSPECTIVES	10.3390/nu17081365
262	GUT MICROBIOME DIFFERENCES IN INDIVIDUALS WITH PTSD COMPARED TO TRAUMA-EXPOSED CONTROLS: A SYSTEMATIC REVIEW	10.3389/fnins.2025.1540180
263	MODULATING THE MICROBIOME IN CHRONIC LIVER DISEASES - CURRENT EVIDENCE ON THE ROLE OF FECAL MICROBIOTA TRANSPLANTATION	10.1080/17474124.2025.2450707
264	INTESTINAL MICROBIOTA MODULATION BY FECAL MICROBIOTA TRANSPLANTATION IN NONALCOHOLIC FATTY LIVER DISEASE	10.3390/biomedicines13040779
265	FIVE-DAY TREATMENT WITH B. LICHENIFORMIS ALONG WITH CLASSICAL VANCOMYCIN TREATMENT WAS EFFECTIVE IN PRESERVING GUT MICROBIOTA IN PATIENTS WITH CLOSTRIDIOIDES DIFFICILE INFECTION	10.3390/nu17040641
266	GUT MICROBE-DERIVED AROMATIC TRACE AMINES MEDIATE INDIVIDUAL VARIABILITY IN RESPONSE TO HERBAL MEDICINE CDD-2101 FOR FUNCTIONAL CONSTIPATION	10.1016/j.phrs.2025.107810
267	ASSESSING WATER CONTENT OF THE HUMAN COLONIC CHYME USING THE MRI PARAMETER T1: A KEY BIOMARKER OF COLONIC FUNCTION	10.1111/nmo.14999
268	HIGH PREVALENCE OF SMALL INTESTINAL BACTERIAL OVERGROWTH AND INTESTINAL METHANOGEN OVERGROWTH IN ENDOMETRIOSIS PATIENTS: A CASE-CONTROL STUDY	10.1002/ijgo.70005
269	GRANOLA CONSUMPTION WITH MULTIPLE PREBIOTICS IN JAPANESE PARTICIPANTS INCREASES BIFIDOBACTERIUM ABUNDANCE AND IMPROVES STRESS AND SUBJECTIVE SLEEPINESS	10.3389/fnut.2025.1551313
270	BOTTOM-UP DESIGN OF PREBIOTICS AND PROBIOTICS: AN INTESTINAL MICROBIOTA-CENTERED APPROACH TO CHRONIC AND FUNCTIONAL CONSTIPATION MANAGEMENT	10.1002/mnfr.70140
271	THE MICROBIOTA-GUT-BRAIN-AXIS THEORY: ROLE OF GUT MICROBIOTA MODULATORS (GMMS) IN GASTROINTESTINAL, NEUROLOGICAL, AND MENTAL HEALTH DISORDERS	10.1007/s00210-025-04155-2
272	THE BIDIRECTIONAL RELATIONSHIP BETWEEN FGIDS AND ANXIETY: PATHOPHYSIOLOGICAL MECHANISMS AND NEW THERAPEUTIC STRATEGIES	10.62641/aep.v53i4.1852
273	IUPHAR REVIEW: MICROBIOTA-GUT-BRAIN AXIS AND ITS ROLE IN NEUROPSYCHIATRIC DISORDERS	10.1016/j.phrs.2025.107749
274	PROTOCOL FOR A RANDOMIZED CONTROLLED TRIAL TO DETERMINE IF BIOMARKERS PREDICT RESPONSE TO A PEDIATRIC CHRONIC PAIN SYMPTOM MANAGEMENT PROGRAM	10.3390/jcm14093185
275	SYMPTOM PROFILE OF PATIENTS WITH INTESTINAL METHANOGEN OVERGROWTH: A SYSTEMATIC REVIEW AND META-ANALYSIS	10.1016/j.cgh.2024.07.020
276	CHARACTERISTICS OF FUNCTIONAL CONSTIPATION AND ANALYSIS OF INTESTINAL MICROBIOTA IN CHILDREN AGED 0-4 IN ZUNYI REGION	10.1186/s12887-024-05383-w
277	EFFECTS OF DIETARY FODMAP CONTENT ON THE FAECAL MICROBIOME AND GASTROINTESTINAL PHYSIOLOGY IN HEALTHY ADULTS: A RANDOMISED, CONTROLLED CROSS-OVER FEEDING STUDY	10.1017/S0007114525000868
278	GUT MICROBIOTA: A NEW CHALLENGE IN MOOD DISORDER RESEARCH	10.3390/life15040593
279	MODULATION OF BACTEROIDES FRAGILIS-DRIVEN BILE ACID METABOLISM IN STROKE-ASSOCIATED ENTEROTYPES BY EUCOMMIA ULMOIDES EXTRACT AND LIMOSILACTOBACILLUS REUTERI	10.1016/j.fbio.2025.107064
280	VERIFICATION OF AN ALTERATION IN THE GUT MICROBIOTA THAT INCREASES NUTRITIONAL RISK IN PATIENTS ON HEMODIALYSIS	10.12938/bmfh.2024-048
281	UNRAVELLING THE GUT-BRAIN CONNECTION: A SYSTEMATIC REVIEW OF MIGRAINE AND THE GUT MICROBIOME	10.1186/s10194-025-02039-7
282	HYDROGEN SULFIDE AND METHANE ON BREATH TEST CORRELATE WITH HUMAN SMALL INTESTINAL HYDROGEN SULFIDE PRODUCERS AND METHANOGENS	10.1007/s10620-025-09156-y
283	THE POTENTIAL THERAPEUTIC APPROACHES TARGETING GUT HEALTH IN MYALGIC ENCEPHALOMYELITIS/CHRONIC FATIGUE SYNDROME (ME/CFS): A NARRATIVE REVIEW	10.1186/s12967-025-06527-x
284	THE ASSOCIATION BETWEEN FODMAPS INTAKE AND PSYCHOLOGICAL DISORDERS IN A LARGE SAMPLE OF IRANIAN ADULTS	10.1038/s41598-025-08326-2
285	IMPACT OF FERMENTED DAIRY ON GASTROINTESTINAL HEALTH AND ASSOCIATED BIOMARKERS	10.1093/nutrit/nuaf114
286	UNDERSTANDING FUNCTIONAL ABDOMINAL PAIN DISORDERS AMONG CHILDREN: A MULTIDISCIPLINARY EXPERT CONSENSUS STATEMENT	10.3389/fped.2025.1576698
287	APPLICATION OF RAMAN SPECTROSCOPY IN NON-INVASIVE ANALYSIS OF THE GUT MICROBIOTA AND ITS IMPACT ON GASTROINTESTINAL HEALTH	10.3390/diagnostics15030292
288	EFFICACY AND SAFETY OF GUT MICROBIOME-TARGETED TREATMENT IN PATIENTS WITH DEPRESSION: A SYSTEMATIC REVIEW AND META-ANALYSIS	10.1186/s12888-024-06438-z
289	REGULATION OF PAIN PERCEPTION BY MICROBIOTA IN PARKINSON DISEASE	10.1124/pharmrev.122.000674
290	THE PREBIOTIC LANDSCAPE: HISTORY, HEALTH AND PHYSIOLOGICAL BENEFITS, AND REGULATORY CHALLENGES - AN IPA PERSPECTIVE PART 1	10.1163/1s762s91-BJA00056
291	INFLUENTIAL ARTICLES IN AUTISM AND GUT MICROBIOTA: BIBLIOMETRIC PROFILE AND RESEARCH TRENDS	10.3389/fmicb.2024.1401597
292	METABOLOMICS INSIGHTS INTO GUT MICROBIOTA AND FUNCTIONAL CONSTIPATION	10.3390/metabo15040269
293	CLINICAL UTILITY OF SMALL INTESTINAL BACTERIAL OVERGROWTH (SIBO) TESTING IN GUIDING MANAGEMENT OF GAS-BLOAT SYMPTOMS AFTER ANTIREFLUX SURGERY	10.1007/s00464-025-12092-7
294	RUNCHANGNINGSHEN PASTE ACTIVATES NLRP6 INFLAMMASOME-MEDIATED AUTOPHAGY TO STIMULATE COLONIC MUCIN-2 SECRETION AND MODULATES MUCOSAL MICROBIOTA IN FUNCTIONAL CONSTIPATION	10.3748/wjg.v31.i9.102256
295	WEIZMANNIA COAGULANS BC99 PREVENTS LOPERAMIDE-INDUCED FUNCTIONAL CONSTIPATION IN MICE THROUGH INCREASED INTESTINAL PERISTALSIS AND MODULATION OF GUT MICROBIOTA DYSBIOSIS	10.3390/nu17101729
296	THE EFFECT OF COMBINED FIG-WALNUT SYRUP ON FUNCTIONAL CONSTIPATION IN PREGNANT WOMEN: A RANDOMIZED CONTROLLED TRIAL	10.1186/s12986-025-00895-3
297	FUNCTIONAL CONSTIPATION IN CHINESE INFANTS: DISRUPTIONS IN GUT MICROBIOTA AND URINARY METABOLOME REVEALED BY A CROSS-SECTIONAL ANALYSIS	10.3389/fmicb.2025.1649995
298	THERAPEUTIC MECHANISM OF ZHUYANG TONGBIAN DECOCTION IN TREATING FUNCTIONAL CONSTIPATION: INSIGHTS FROM A PILOT STUDY UTILIZING 16S RRNA SEQUENCING, METAGENOMICS, AND METABOLOMICS	10.2147/IJGM.S509592
299	PREVALENCE OF FUNCTIONAL GASTROINTESTINAL DISORDERS AND ASSOCIATED RISK FACTORS AMONG PRESCHOOL CHILDREN IN THE CITY OF JEDDAH AND SURROUNDING AREAS: A CROSS-SECTIONAL STUDY	10.3390/diagnostics15030242
300	ELECTROACUPUNCTURE ALLEVIATES FUNCTIONAL CONSTIPATION BY UPREGULATING HOST-DERIVED MIR-205-5P TO MODULATE GUT MICROBIOTA AND TRYPTOPHAN METABOLISM	10.3389/fmicb.2025.1517018
301	CLINICAL EFFICACY OF TRANSCUTANEOUS ELECTRICAL NERVE STIMULATION (TENS) IN PEDIATRIC FUNCTIONAL CONSTIPATION: IMPACT ON IMMUNOLOGICAL INDICATORS AND GUT MICROBIOTA	10.1155/jimr/8888730
302	ISOVALERIC ACID ALLEVIATES FOOD ALLERGY-RELATED CONSTIPATION IN MICE VIA REPAIRING SEROTONIN SYNTHESIS IN SEROTONERGIC NEURONS	10.1038/s41390-025-04222-7
303	BIFIDOBACTERIUM LACTOBACILLUS TRIPLE VIABLE ALLEVIATES SLOW TRANSIT CONSTIPATION BY REGULATING GUT MICROBIOTA AND METABOLISM	10.1111/jgh.16960
304	USE OF 16S RNA AND METABOLOMICS TO INVESTIGATE THE THERAPEUTIC EFFECT OF ZHUYANG TONGBIAN DECOCTION ON MICE WITH FUNCTIONAL CONSTIPATION	10.62347/MBJY3014
305	PROGRESSES IN QUESTING FOR THE TRUTH OF OPIOID-RELATED CONSTIPATION IN CANCER PATIENTS	10.1111/jcmm.70553
306	AQUEOUS EXTRACT OF SOLANUM AMERICANUM MILL. RELIEVES FUNCTIONAL CONSTIPATION BY MODULATING THE ENTERIC NERVOUS SYSTEM AND GUT MICRO-ECOSYSTEMS	10.3389/fnut.2025.1573516
307	CLINICAL EFFICACY OF NON-PHARMACOLOGICAL TREATMENT OF FUNCTIONAL CONSTIPATION: A SYSTEMATIC REVIEW AND NETWORK META-ANALYSIS	10.3389/fcimb.2025.1565801
308	COARSE GRAIN PREFERENCE, GUT MICROBIOTA FEATURES, IN RELATION TO HYPERTRIGLYCERIDEMIA IN CONSTIPATION PATIENTS: A CROSS-SECTIONAL STUDY	10.1002/mnfr.70155
309	INFLUENCE OF INFLAMMATION, GUT MICROBIOTA, AND STRESS ON COGNITION AND ORAL HEALTH THERAPIES	10.2174/0115672050361661250327061024
310	EFFECTS AND PERSISTENCE OF BIFIDOBACTERIUM ANIMALIS SUBSP. LACTIS BL-99 AND FRUCTOOLIGOSACCHARIDES ON OLDER ADULTS WITH FUNCTIONAL CONSTIPATION: A RANDOMIZED, DOUBLE-BLIND, PLACEBO-CONTROLLED TRIAL	10.1016/j.jnha.2025.100598
311	PROSPECTIVE ASSOCIATION OF DAILY TOOTHBRUSHING FREQUENCY AND THE PREVALENCE OF CHILDHOOD FUNCTIONAL CONSTIPATION: THE JAPAN ENVIRONMENT AND CHILDREN'S STUDY	10.1038/s41598-025-88562-8
312	EFFECTS OF DIETARY FIBER SUPPLEMENTATION ON CHRONIC CONSTIPATION IN THE ELDERLY: A SYSTEMATIC REVIEW AND META-ANALYSIS OF RANDOMIZED CONTROLLED TRIALS	10.3390/foods14132315
313	CORRELATION OF THE INTESTINAL FLORA AND ITS METABOLITES WITH THE COLONIC TRANSPORT FUNCTION IN FUNCTIONAL CONSTIPATION	10.3389/fmicb.2025.1591697
314	MICROBIOTA-A RESCUING MODULATOR IN CHILDREN STRUGGLING WITH FUNCTIONAL CONSTIPATION	10.3390/microorganisms13071504
315	EFFECTS OF DIETARY FIBER ON CHINESE CHILDREN WITH FUNCTIONAL CONSTIPATION AND TARGETED MODIFICATION OF GUT MICROBIOTA AND RELATED METABOLITES	10.3389/fnut.2025.1579668
316	IMPACT OF PROBIOTIC FORMULA (LACTO-5X) ON CONSTIPATION: IMPROVEMENTS IN GASTROINTESTINAL SYMPTOMS, GUT MICROBIOME, AND METABOLITES	10.4014/jmb.2412.12056
317	PSYLLIUM HUSK POWDER IMPROVES CONSTIPATION BY REMODELING GUT MICROBIOTA AND IMPROVING INTESTINAL METABOLITES	10.1016/j.fbio.2025.105828
318	BIFIDOBACTERIUM LONGUM SUBSP. INFANTIS NKU FB3-14 ATTENUATES LOPERAMIDE-INDUCED CONSTIPATION THROUGH REGULATION OF GUT MICROBIOTA	10.1093/fqsafe/fyae043
319	RELIEVING EFFECT OF AN MAREN-ZHIZHU EMULSION ON LOPERAMIDE HYDROCHLORIDE-INDUCED CONSTIPATION IN MICE AND ITS EFFECTS ON THE GUT MICROBIOTA	10.3389/fmicb.2025.1641367
320	EFFECT OF AN 8-WEEK BIFIDOBACTERIUM LACTIS HN019 SUPPLEMENTATION ON FUNCTIONAL CONSTIPATION: A MULTI-CENTER, TRIPLE-BLIND, RANDOMIZED, PLACEBO-CONTROLLED TRIAL	10.1002/mnfr.70081
321	EFFECTS OF THREE MICROBIOME-BASED THERAPIES ON LOPERAMIDE-INDUCED CONSTIPATION IN MICE BY RESTORING INTESTINAL MOTILITY AND MODULATING THE INTESTINAL MICROBIOTA	10.1007/s12602-025-10732-x
322	FECAL MICROBIOTA TRANSPLANTATION FOR CHRONIC CONSTIPATION: A SYSTEMATIC REVIEW AND META-ANALYSIS OF CLINICAL EFFICACY, SAFETY, AND MICROBIAL DYNAMICS	10.3389/fmicb.2025.1604571
323	LEVEN PRO-CR MEDIATES 5-HT AND GUT MICROBIOTA VIA TPH1 TO IMPROVE SLOW-TRANSIT CONSTIPATION	10.1016/j.molimm.2025.07.007
324	BIFIDOBACTERIUM ANIMALIS SUBSP. LACTIS BLA80 ALLEVIATES CONSTIPATION IN MICE THROUGH MODULATING THE STEM CELL FACTOR (SCF)/C-KIT PATHWAY AND THE GUT MICROBIOTA	10.1039/d4fo06350c
325	UNLOCKING THE POTENTIAL OF THE LOW FODMAP DIET: COMPREHENSIVE INSIGHTS INTO CLINICAL EFFICACY, MICROBIOME MODULATION, AND BEYOND	10.1080/17474124.2025.2519160
326	ASSOCIATION BETWEEN INSUFFICIENT SLEEP AND CONSTIPATION AMONG ELEMENTARY SCHOOL CHILDREN IN JAPAN	10.1007/s41105-025-00593-w
327	ROLE OF ACUPUNCTURE ON GUT MICROBIOME MODULATION: A SYSTEMATIC REVIEW OF RANDOMIZED CONTROLLED TRIALS	10.1177/03601293251351664
328	ULVA LACTUCA POLYSACCHARIDES ALLEVIATE CONSTIPATION IN MICE THROUGH REPAIRING THE INTESTINAL BARRIER AND REGULATING THE GUT MICROBIOTA	10.1002/jsfa.70108
329	ASSOCIATION BETWEEN DIETARY INDEX OF GUT MICROBIOTA AND CONSTIPATION IN A FEMALE POPULATION: A CROSS-SECTIONAL STUDY	10.3389/fnut.2025.1562258
330	NEGATIVE ASSOCIATION BETWEEN BODY ROUNDNESS INDEX AND CONSTIPATION: INSIGHTS FROM NHANES	10.1186/s41043-025-00886-3
331	NEW INSIGHTS INTO A CONCEPTUAL BIONIC COLONIC BIOREACTOR: A MODEL, 'PROBIOTICS IN HUMAN COLON', SHOWING HOW PROBIOTICS ALLEVIATE CONSTIPATION FROM A BIOPROCESS ENGINEERING PERSPECTIVE	10.3390/foods14081335
332	ASSOCIATION OF INTESTINAL MUCOSAL BARRIER FUNCTION WITH INTESTINAL MICROBIOTA IN SPLEEN-KIDNEY YANG DEFICIENCY IBS-D MICE	10.3389/fmicb.2025.1567971
333	SEDENTARY-RELATED ABDOMINAL FAT ACCUMULATION REDUCED BY ADMINISTRATING HEAT-TREATED BACILLUS SUBTILIS-DERIVED POSTBIOTIC	10.3389/fnut.2025.1612804
334	RETHINKING SHORT-CHAIN FATTY ACIDS: A CLOSER LOOK AT PROPIONATE IN INFLAMMATION, METABOLISM, AND MUCOSAL HOMEOSTASIS	10.3390/cells14151130
335	PARASITE-MEDIATED ALTERATION OF BEHAVIOUR AND BIOMOLECULAR DYNAMICS IN A MOUSE MODEL	10.3389/fcimb.2025.1574660
336	UNDERSTANDING WHOLE PERSON SYSTEMS IN BRAIN-GUT-MICROBIOME RESEARCH THROUGH ULTRA-HIGH-FIELD MRI IMAGING	10.1016/j.neuroimage.2025.121360
337	NEW PHARMACOLOGIC TREATMENTS IN PEDIATRIC NEUROGASTROENTERO LOGY	10.1016/j.gtc.2025.02.007
