# Supplementary material for: Bibliometric and visual analysis of gut microbiota research in functional bowel disorders from 2016 to 2025
Source: Front Med (Lausanne). 2026 Jan 28;13:1735121. doi: 10.3389/fmed.2026.1735121 (PMC12891093; doi:10.3389/fmed.2026.1735121)
Supplement: Supplementary file 8 [file Table_8.XLS]

## Sheet: Sheet1
Supplementary Material 8 Clinical Trials on Gut Microbiota in Functional Bowel Disorders Retrieved from PubMed
Numbe	Year	Title	DOI
1	2025	Possible Role of Butyric Acid in Long-Term Symptom Relief in Irritable Bowel Syndrome Patients Following Fecal Microbiota Transplantation	10.1111/nmo.70115
2	2025	Randomised controlled trial: nutritional supplements to relieve irritable bowel syndrome symptoms by targeting the gut microbiota	10.1017/jns.2025.10021
3	2025	Butyrate-producing commensal bacteria mediates the efficacy of herbal medicine JCM-16021 on abdominal pain in diarrhea-predominant irritable bowel syndrome: a randomized clinical trial	10.1016/j.phymed.2025.157040
4	2025	Multistrain Probiotics Plus Vitamin D Improve Gut Barrier Function and Gut Microbiota Composition in Irritable Bowel Syndrome Without Constipation: Results from a Double-Blind, Randomized, Placebo-Controlled Trial	10.3390/nu17101708
5	2025	Treatment of small intestinal bacterial overgrowth in Chilean patients with irritable bowel syndrome: A prospective and comparative study	10.1016/j.rgmxen.2024.08.003
6	2024	Fecal microbiota transplantation influences microbiota without connection to symptom relief in irritable bowel syndrome patients	10.1038/s41522-024-00549-x
7	2024	Factors underlying the long-term efficacy of faecal microbiota transplantation for patients with irritable bowel syndrome	10.1016/j.micinf.2024.105372
8	2024	A Multicenter Randomized Controlled Trial of Microbiome-Based Artificial Intelligence-Assisted Personalized Diet vs Low-Fermentable Oligosaccharides, Disaccharides, Monosaccharides, and Polyols Diet: A Novel Approach for the Management of Irritable Bowel Syndrome	10.14309/ajg.0000000000002862
9	2023	Effects of FODMAPs and Gluten on Gut Microbiota and Their Association with the Metabolome in Irritable Bowel Syndrome: A Double-Blind, Randomized, Cross-Over Intervention Study	10.3390/nu15133045
10	2023	Faecal and urine metabolites, but not gut microbiota, may predict response to low FODMAP diet in irritable bowel syndrome	10.1111/apt.17609
11	2023	Effects of dietary fibers or probiotics on functional constipation symptoms and roles of gut microbiota: a double-blinded randomized placebo trial	10.1080/19490976.2023.2197837
12	2023	Impact of Saccharomyces boulardii CNCM I-745 on Bacterial Overgrowth and Composition of Intestinal Microbiota in Diarrhea-Predominant Irritable Bowel Syndrome Patients: Results of a Randomized Pilot Study	10.1159/000528954
13	2023	Significant Differences in Gut Microbiota Between Irritable Bowel Syndrome with Diarrhea?and Healthy Controls?in Southwest China	10.1007/s10620-022-07500-0
14	2022	Fecal microbiota transplantation in the treatment of irritable bowel syndrome: a single-center prospective study in Japan	10.1186/s12876-022-02408-5
15	2022	A starch- and sucrose-reduced dietary intervention in irritable bowel syndrome patients produced a shift in gut microbiota composition along with changes in phylum, genus, and amplicon sequence variant abundances, without affecting the micro-RNA levels	10.1002/ueg2.12227
16	2022	Irritable bowel syndrome patients who are not likely to respond to fecal microbiota transplantation	10.1111/nmo.14353
17	2022	Changes in colonic enteroendocrine cells of patients with irritable bowel syndrome following fecal microbiota transplantation	10.1080/00365521.2022.2036809
18	2021	Dynamic changes of intestinal flora in patients with irritable bowel syndrome combined with anxiety and depression after oral administration of enterobacteria capsules	10.1080/21655979.2021.1999374
19	2021	Long-Term Effects of a Web-Based Low-FODMAP Diet Versus Probiotic Treatment for Irritable Bowel Syndrome, Including Shotgun Analyses of Microbiota: Randomized, Double-Crossover Clinical Trial	10.2196/30291
20	2021	Cognitive behavioral therapy for irritable bowel syndrome induces bidirectional alterations in the brain-gut-microbiome axis associated with gastrointestinal symptom improvement	10.1186/s40168-021-01188-6
21	2021	The Effects of Human Milk Oligosaccharides on Gut Microbiota, Metabolite Profiles and Host Mucosal Response in Patients with Irritable Bowel Syndrome	10.3390/nu13113836
22	2021	Effects of ID-HWS1000 on the Perception of Bowel Activity and Microbiome in Subjects with Functional Constipation: A Randomized, Double-Blind Placebo-Controlled Study	10.1089/jmf.2020.4746
23	2021	Influence of low FODMAP-gluten free diet on gut microbiota alterations and symptom severity in Iranian patients with irritable bowel syndrome	10.1186/s12876-021-01868-5
24	2021	Engraftment of strictly anaerobic oxygen-sensitive bacteria in irritable bowel syndrome patients following fecal microbiota transplantation does not improve symptoms	10.1080/19490976.2021.1927635
25	2021	Responses to faecal microbiota transplantation in female and male patients with irritable bowel syndrome	10.3748/wjg.v27.i18.2219
26	2021	The effect of faecal microbiota transplantation on abdominal pain, stool frequency, and stool form in patients with moderate-to-severe irritable bowel syndrome: results from a randomised, double-blind, placebo-controlled study	10.1080/00365521.2021.1915375
27	2021	A Comprehensive Self-Management Program With Diet Education Does Not Alter Microbiome Characteristics in Women With Irritable Bowel Syndrome	10.1177/1099800420984543
28	2021	Correlations between microbiota and metabolites after faecal microbiota transfer in irritable bowel syndrome	10.3920/BM2020.0010
29	2021	Fructan-sensitive children with irritable bowel syndrome have distinct gut microbiome signatures	10.1111/apt.16204
30	2021	Gut microbiota associations with diet in irritable bowel syndrome and the effect of low FODMAP diet and probiotics	10.1016/j.clnu.2020.10.013
31	2021	Changes in fecal short-chain fatty acids following fecal microbiota transplantation in patients with irritable bowel syndrome	10.1111/nmo.13983
32	2021	Fecal Microbiota Transplantation Reduces Symptoms in Some Patients With Irritable Bowel Syndrome With Predominant Abdominal Bloating: Short- and Long-term Results From a Placebo-Controlled Randomized Trial	10.1053/j.gastro.2020.07.013
33	2020	Effects of a Synbiotic Formula on Functional Bowel Disorders and Gut Microbiota Profile during Long-Term Home Enteral Nutrition (LTHEN): A Pilot Study	10.3390/nu13010087
34	2020	Sequential laxative-probiotic usage for treatment of irritable bowel syndrome: a novel method inspired by mathematical modelling of the microbiome	10.1038/s41598-020-75225-z
35	2020	Effects of fecal microbiota transplantation in subjects with irritable bowel syndrome are mirrored by changes in gut microbiome	10.1080/19490976.2020.1794263
36	2020	Does Fibre-fix provided to people with irritable bowel syndrome who are consuming a low FODMAP diet improve their gut health, gut microbiome, sleep and mental health? A double-blinded, randomised controlled trial	10.1136/bmjgast-2020-000448
37	2020	Fecal bacteria can predict the efficacy of rifaximin in patients with diarrhea-predominant irritable bowel syndrome	10.1016/j.phrs.2020.104936
38	2020	Randomised clinical trial: faecal microbiota transplantation versus autologous placebo administered via colonoscopy in irritable bowel syndrome	10.1111/apt.15740
39	2020	Randomized clinical trial: Effects of Aloe barbadensis Mill. extract on symptoms, fecal microbiota and fecal metabolite profiles in patients with irritable bowel syndrome	10.1111/nmo.13860
40	2020	The effect of fecal microbiota transplantation on IBS related quality of life and fatigue in moderate to severe non-constipated irritable bowel: Secondary endpoints of a double blind, randomized, placebo-controlled trial	10.1016/j.ebiom.2019.11.023
41	2020	Efficacy of faecal microbiota transplantation for patients with irritable bowel syndrome in a randomised, double-blind, placebo-controlled study	10.1136/gutjnl-2019-319630
42	2020	A Clostridia-rich microbiota enhances bile acid excretion in diarrhea-predominant irritable bowel syndrome	10.1172/JCI130976
43	2019	Allogenic Faecal Microbiota Transfer Induces Immune-Related Gene Sets in the Colon Mucosa of Patients with Irritable Bowel Syndrome	10.3390/biom9100586
44	2019	Faecal microbiota transplantation for diarrhoea-predominant irritable bowel syndrome: a double-blind, randomised, placebo-controlled trial	10.1016/S2468-1253(19)30198-0
45	2019	Increasing the Dose and/or Repeating Faecal Microbiota Transplantation (FMT) Increases the Response in Patients with Irritable Bowel Syndrome (IBS)	10.3390/nu11061415
46	2019	Clinical response to fecal microbiota transplantation in patients with diarrhea-predominant irritable bowel syndrome is associated with normalization of fecal microbiota composition and short-chain fatty acid levels	10.1080/00365521.2019.1624815
47	2019	The Effect of Allogenic Versus Autologous Fecal Microbiota Transfer on Symptoms, Visceral Perception and Fecal and Mucosal Microbiota in Irritable Bowel Syndrome: A Randomized Controlled Study	10.14309/ctg.0000000000000034
48	2019	Fasting breath H2 and gut microbiota metabolic potential are associated with the response to a fermented milk product in irritable bowel syndrome	10.1371/journal.pone.0214273
49	2019	Rifaximin is associated with modest, transient decreases in multiple taxa in the gut microbiota of patients with diarrhoea-predominant irritable bowel syndrome	10.1080/19490976.2018.1460013
50	2018	The effect of a multispecies probiotic on microbiota composition in a clinical trial of patients with diarrhea-predominant irritable bowel syndrome	10.1111/nmo.13456
51	2018	Faecal microbiota transplantation alters gut microbiota in patients with irritable bowel syndrome: results from a randomised, double-blind placebo-controlled study	10.1136/gutjnl-2018-316434
52	2018	The effect of Clostridium butyricum on symptoms and fecal microbiota in diarrhea-dominant irritable bowel syndrome: a randomized, double-blind, placebo-controlled trial	10.1038/s41598-018-21241-z
53	2018	Faecal microbiota transplantation versus placebo for moderate-to-severe irritable bowel syndrome: a double-blind, randomised, placebo-controlled, parallel-group, single-centre trial	10.1016/S2468-1253(17)30338-2
54	2017	Bifidobacterium-Rich Fecal Donor May Be a Positive Predictor for Successful Fecal Microbiota Transplantation in Patients with Irritable Bowel Syndrome	10.1159/000471919
55	2017	Effects of scFOS on the composition of fecal microbiota and anxiety in patients with irritable bowel syndrome: a randomized, double blind, placebo controlled study	10.1111/nmo.12911
56	2016	Effects of synbiotic fermented milk containing Lactobacillus acidophilus La-5 and Bifidobacterium animalis ssp. lactis BB-12 on the fecal microbiota of adults with irritable bowel syndrome: A randomized double-blind, placebo-controlled trial	10.3168/jds.2015-10743
57	2016	A proof-of-concept study showing antibiotics to be more effective in irritable bowel syndrome with than without small-intestinal bacterial overgrowth: a randomized, double-blind, placebo-controlled trial	10.1097/MEG.0000000000000557
